# Supplementary material for: Stochastic scheduling of autonomous mobile robots at hospitals
Source: PLoS One. 2023 Oct 5;18(10):e0292002. doi: 10.1371/journal.pone.0292002 (PMC10553209; doi:10.1371/journal.pone.0292002)
Supplement: S1 File — (ZIP) [file pone.0292002.s001.zip]

Archive with 58 entries (54 files):
- S1 File/
- S1 File/1、morning peak/
- S1 File/1、morning peak/c108-20.txt
- S1 File/1、morning peak/c108-50.txt
- S1 File/1、morning peak/c108.txt
- S1 File/1、morning peak/c208-20.txt
- S1 File/1、morning peak/c208-50.txt
- S1 File/1、morning peak/c208.txt
- S1 File/1、morning peak/r104-20.txt
- S1 File/1、morning peak/r104-50.txt
- S1 File/1、morning peak/r104.txt
- S1 File/1、morning peak/r202-20.txt
- S1 File/1、morning peak/r202-50.txt
- S1 File/1、morning peak/r202.txt
- S1 File/1、morning peak/rc101-20.txt
- S1 File/1、morning peak/rc101-50.txt
- S1 File/1、morning peak/rc101.txt
- S1 File/1、morning peak/rc201-20.txt
- S1 File/1、morning peak/rc201-50.txt
- S1 File/1、morning peak/rc201.txt
- S1 File/2、afternoon pea)/
- S1 File/2、afternoon pea)/c108-20.txt
- S1 File/2、afternoon pea)/c108-50.txt
- S1 File/2、afternoon pea)/c108.txt
- S1 File/2、afternoon pea)/c208-20.txt
- S1 File/2、afternoon pea)/c208-50.txt
- S1 File/2、afternoon pea)/c208.txt
- S1 File/2、afternoon pea)/r104-20.txt
- S1 File/2、afternoon pea)/r104-50.txt
- S1 File/2、afternoon pea)/r104.txt
- S1 File/2、afternoon pea)/r202-20.txt
- S1 File/2、afternoon pea)/r202-50.txt
- S1 File/2、afternoon pea)/r202.txt
- S1 File/2、afternoon pea)/rc101-20.txt
- S1 File/2、afternoon pea)/rc101-50.txt
- S1 File/2、afternoon pea)/rc101.txt
- S1 File/2、afternoon pea)/rc201-20.txt
- S1 File/2、afternoon pea)/rc201-50.txt
- S1 File/2、afternoon pea)/rc201.txt
- S1 File/3、non-peak/
- S1 File/3、non-peak/c108-20.txt
- S1 File/3、non-peak/c108-50.txt
- S1 File/3、non-peak/c108.txt
- S1 File/3、non-peak/c208-20.txt
- S1 File/3、non-peak/c208-50.txt
- S1 File/3、non-peak/c208.txt
- S1 File/3、non-peak/r104-20.txt
- S1 File/3、non-peak/r104-50.txt
- S1 File/3、non-peak/r104.txt
- S1 File/3、non-peak/r202-20.txt
- S1 File/3、non-peak/r202-50.txt
- S1 File/3、non-peak/r202.txt
- S1 File/3、non-peak/rc101-20.txt
- S1 File/3、non-peak/rc101-50.txt
- S1 File/3、non-peak/rc101.txt
- S1 File/3、non-peak/rc201-20.txt
- S1 File/3、non-peak/rc201-50.txt
- S1 File/3、non-peak/rc201.txt
