# Supplementary material for: Stochastic scheduling of autonomous mobile robots at hospitals
Source: PLoS One. 2023 Oct 5;18(10):e0292002. doi: 10.1371/journal.pone.0292002 (PMC10553209; doi:10.1371/journal.pone.0292002)
Supplement: S1 File — (ZIP) [file pone.0292002.s001.zip › S1 File/1、morning peak/c108-20.txt]

0	40	50	0	0	864000	0	1
1	45	68	10	830	1049	90	3
2	45	70	30	756	939	90	1
3	42	66	10	16	336	90	5
4	42	68	10	643	866	90	2
5	42	65	10	15	226	90	4
6	40	69	20	499	824	90	5
7	40	66	20	87	308	90	4
8	38	68	20	150	429	90	4
9	38	70	10	429	710	90	2
10	35	66	10	279	488	90	3
11	35	69	10	363	590	90	6
12	25	85	20	547	826	90	2
13	22	75	30	30	280	90	2
14	22	85	10	489	698	90	2
15	20	80	40	318	495	90	5
16	20	85	40	394	609	90	3
17	18	75	20	33	226	90	4
18	15	75	20	68	365	90	2
19	15	80	10	176	447	90	1
20	30	50	10	10	265	90	3
0	40	50	0	0	864000	0	1
