# Supplementary material for: Stochastic scheduling of autonomous mobile robots at hospitals
Source: PLoS One. 2023 Oct 5;18(10):e0292002. doi: 10.1371/journal.pone.0292002 (PMC10553209; doi:10.1371/journal.pone.0292002)
Supplement: S1 File — (ZIP) [file pone.0292002.s001.zip › S1 File/1、morning peak/c108-50.txt]

0	40	50	0	0	864000	0	1
1	45	68	10	830	1049	90	3
2	45	70	30	756	939	90	1
3	42	66	10	16	336	90	5
4	42	68	10	643	866	90	2
5	42	65	10	15	226	90	4
6	40	69	20	499	824	90	5
7	40	66	20	87	308	90	4
8	38	68	20	150	429	90	4
9	38	70	10	429	710	90	2
10	35	66	10	279	488	90	3
11	35	69	10	363	590	90	6
12	25	85	20	547	826	90	2
13	22	75	30	30	280	90	2
14	22	85	10	489	698	90	2
15	20	80	40	318	495	90	5
16	20	85	40	394	609	90	3
17	18	75	20	33	226	90	4
18	15	75	20	68	365	90	2
19	15	80	10	176	447	90	1
20	30	50	10	10	265	90	3
21	30	52	20	836	1043	90	2
22	28	52	20	704	991	90	6
23	28	55	10	664	845	90	6
24	25	50	10	15	333	90	1
25	25	52	40	88	305	90	4
26	25	55	10	502	821	90	1
27	23	52	10	179	398	90	3
28	23	55	20	476	663	90	4
29	20	50	10	288	475	90	5
30	20	55	10	368	585	90	4
31	10	35	20	144	293	90	2
32	10	40	30	31	309	90	6
33	8	40	40	33	313	90	5
34	8	45	20	655	912	90	4
35	5	35	10	191	436	90	5
36	5	45	10	588	793	90	3
37	2	40	20	305	512	90	3
38	0	40	30	414	587	90	4
39	0	45	20	481	710	90	1
40	35	30	10	180	405	90	3
41	35	32	10	63	338	90	2
42	33	32	20	19	345	90	5
43	33	35	10	16	273	90	5
44	32	30	10	278	493	90	4
45	30	30	10	453	688	90	6
46	30	32	30	355	602	90	5
47	30	35	10	837	1127	90	4
48	28	30	10	539	786	90	1
49	28	35	10	867	1126	90	1
50	26	32	10	719	976	90	4
0	40	50	0	0	864000	0	1
