# Supplementary material for: Stochastic scheduling of autonomous mobile robots at hospitals
Source: PLoS One. 2023 Oct 5;18(10):e0292002. doi: 10.1371/journal.pone.0292002 (PMC10553209; doi:10.1371/journal.pone.0292002)
Supplement: S1 File — (ZIP) [file pone.0292002.s001.zip › S1 File/1、morning peak/c108.txt]

0	40	50	0	0	864000	0	1
1	45	68	10	830	1049	90	3
2	45	70	30	756	939	90	1
3	42	66	10	16	336	90	5
4	42	68	10	643	866	90	2
5	42	65	10	15	226	90	4
6	40	69	20	499	824	90	5
7	40	66	20	87	308	90	4
8	38	68	20	150	429	90	4
9	38	70	10	429	710	90	2
10	35	66	10	279	488	90	3
11	35	69	10	363	590	90	6
12	25	85	20	547	826	90	2
13	22	75	30	30	280	90	2
14	22	85	10	489	698	90	2
15	20	80	40	318	495	90	5
16	20	85	40	394	609	90	3
17	18	75	20	33	226	90	4
18	15	75	20	68	365	90	2
19	15	80	10	176	447	90	1
20	30	50	10	10	265	90	3
21	30	52	20	836	1043	90	2
22	28	52	20	704	991	90	6
23	28	55	10	664	845	90	6
24	25	50	10	15	333	90	1
25	25	52	40	88	305	90	4
26	25	55	10	502	821	90	1
27	23	52	10	179	398	90	3
28	23	55	20	476	663	90	4
29	20	50	10	288	475	90	5
30	20	55	10	368	585	90	4
31	10	35	20	144	293	90	2
32	10	40	30	31	309	90	6
33	8	40	40	33	313	90	5
34	8	45	20	655	912	90	4
35	5	35	10	191	436	90	5
36	5	45	10	588	793	90	3
37	2	40	20	305	512	90	3
38	0	40	30	414	587	90	4
39	0	45	20	481	710	90	1
40	35	30	10	180	405	90	3
41	35	32	10	63	338	90	2
42	33	32	20	19	345	90	5
43	33	35	10	16	273	90	5
44	32	30	10	278	493	90	4
45	30	30	10	453	688	90	6
46	30	32	30	355	602	90	5
47	30	35	10	837	1127	90	4
48	28	30	10	539	786	90	1
49	28	35	10	867	1126	90	1
50	26	32	10	719	976	90	4
51	25	30	10	635	876	90	6
52	25	35	10	825	1056	90	5
53	44	5	20	193	440	90	6
54	42	10	40	78	365	90	6
55	42	15	10	35	287	90	3
56	40	5	30	308	513	90	3
57	40	15	40	35	246	90	5
58	38	5	30	376	629	90	2
59	38	15	10	519	872	90	6
60	35	5	20	463	728	90	6
61	50	30	10	412	729	90	3
62	50	35	20	181	398	90	3
63	50	40	50	100	289	90	4
64	48	30	10	539	786	90	5
65	48	40	10	12	223	90	5
66	47	35	10	753	948	90	4
67	47	40	10	12	275	90	1
68	45	30	10	669	842	90	4
69	45	35	10	836	1049	90	1
70	95	30	30	284	559	90	5
71	95	35	20	194	459	90	4
72	53	30	10	367	588	90	4
73	92	30	10	370	659	90	2
74	53	35	50	263	502	90	5
75	45	65	20	847	1130	90	5
76	90	35	10	119	344	90	3
77	88	30	10	469	748	90	1
78	88	35	20	50	295	90	5
79	87	30	10	573	826	90	5
80	85	25	10	694	895	90	4
81	85	35	30	47	356	90	5
82	75	55	20	293	496	90	5
83	72	55	10	154	449	90	3
84	70	58	20	360	621	90	6
85	68	60	30	470	697	90	4
86	66	55	10	76	335	90	2
87	65	55	20	25	260	90	2
88	65	60	30	551	802	90	5
89	63	58	10	640	899	90	3
90	60	55	10	20	276	90	2
91	60	60	10	756	969	90	6
92	67	85	20	257	552	90	4
93	65	85	40	409	584	90	6
94	65	82	10	209	412	90	2
95	62	80	30	130	305	90	5
96	60	80	10	36	283	90	3
97	60	85	30	470	713	90	4
98	58	75	20	30	248	90	1
99	55	80	10	628	935	90	4
100	55	85	20	530	843	90	4
0	40	50	0	0	864000	0	1
