# Supplementary material for: Stochastic scheduling of autonomous mobile robots at hospitals
Source: PLoS One. 2023 Oct 5;18(10):e0292002. doi: 10.1371/journal.pone.0292002 (PMC10553209; doi:10.1371/journal.pone.0292002)
Supplement: S1 File — (ZIP) [file pone.0292002.s001.zip › S1 File/1、morning peak/c208-20.txt]

0	40	50	0	0	86400	0	1
1	52	75	10	71	711	90	1
2	45	70	30	20	660	90	4
3	62	69	10	927	1567	90	1
4	60	66	10	1021	1661	90	5
5	42	65	10	15	655	90	4
6	16	42	20	257	897	90	4
7	58	70	20	833	1473	90	4
8	34	60	20	2647	3287	90	4
9	28	70	10	2361	3001	90	6
10	35	66	10	2551	3191	90	2
11	35	69	10	2458	3098	90	3
12	25	85	20	1879	2519	90	5
13	22	75	30	2165	2805	90	3
14	22	85	10	1786	2426	90	5
15	20	80	40	1976	2616	90	2
16	20	85	40	1694	2334	90	4
17	18	75	20	2071	2711	90	6
18	15	75	20	1502	2142	90	2
19	15	80	10	1597	2237	90	3
20	30	50	10	10	650	90	1
0	40	50	0	0	86400	0	1
