# Supplementary material for: Stochastic scheduling of autonomous mobile robots at hospitals
Source: PLoS One. 2023 Oct 5;18(10):e0292002. doi: 10.1371/journal.pone.0292002 (PMC10553209; doi:10.1371/journal.pone.0292002)
Supplement: S1 File — (ZIP) [file pone.0292002.s001.zip › S1 File/1、morning peak/c208.txt]

0	40	50	0	0	86400	0	1
1	52	75	10	71	711	90	1
2	45	70	30	20	660	90	4
3	62	69	10	927	1567	90	1
4	60	66	10	1021	1661	90	5
5	42	65	10	15	655	90	4
6	16	42	20	257	897	90	4
7	58	70	20	833	1473	90	4
8	34	60	20	2647	3287	90	4
9	28	70	10	2361	3001	90	6
10	35	66	10	2551	3191	90	2
11	35	69	10	2458	3098	90	3
12	25	85	20	1879	2519	90	5
13	22	75	30	2165	2805	90	3
14	22	85	10	1786	2426	90	5
15	20	80	40	1976	2616	90	2
16	20	85	40	1694	2334	90	4
17	18	75	20	2071	2711	90	6
18	15	75	20	1502	2142	90	2
19	15	80	10	1597	2237	90	3
20	30	50	10	10	650	90	1
21	30	56	20	2648	3288	90	2
22	28	52	20	12	652	90	4
23	14	66	10	1403	2043	90	5
24	25	50	10	15	655	90	3
25	22	66	40	2264	2904	90	1
26	8	62	10	1305	1945	90	6
27	23	52	10	17	657	90	3
28	4	55	20	1207	1847	90	6
29	20	50	10	158	798	90	3
30	20	55	10	63	703	90	4
31	10	35	20	541	1181	90	1
32	10	40	30	353	993	90	4
33	8	40	40	445	1085	90	3
34	8	45	20	1106	1746	90	3
35	5	35	10	636	1276	90	6
36	5	45	10	1013	1653	90	5
37	2	40	20	731	1371	90	3
38	0	40	30	823	1463	90	4
39	0	45	20	918	1558	90	3
40	36	18	10	1579	2219	90	4
41	35	32	10	2518	3158	90	6
42	33	32	20	2426	3066	90	4
43	33	35	10	2333	2973	90	2
44	32	20	10	1673	2313	90	5
45	30	30	10	1865	2505	90	5
46	34	25	30	1769	2409	90	2
47	30	35	10	2240	2880	90	2
48	36	40	10	2616	3256	90	2
49	48	20	10	727	1367	90	3
50	26	32	10	2052	2692	90	4
51	25	30	10	1960	2600	90	2
52	25	35	10	2145	2785	90	5
53	44	5	20	1016	1656	90	5
54	42	10	40	920	1560	90	2
55	42	15	10	825	1465	90	4
56	40	5	30	1110	1750	90	2
57	38	15	40	1485	2125	90	4
58	38	5	30	1202	1842	90	3
59	38	10	10	1390	2030	90	4
60	35	5	20	1295	1935	90	2
61	50	30	10	161	801	90	4
62	50	35	20	18	658	90	3
63	50	40	50	14	654	90	3
64	48	30	10	253	893	90	2
65	44	25	10	631	1271	90	5
66	47	35	10	348	988	90	5
67	47	40	10	12	652	90	6
68	42	30	10	536	1176	90	4
69	45	35	10	440	1080	90	2
70	95	30	30	2081	2721	90	4
71	95	35	20	1986	2626	90	2
72	53	30	10	68	708	90	3
73	92	30	10	2174	2814	90	5
74	53	35	50	19	659	90	3
75	45	65	20	15	655	90	6
76	90	35	10	1891	2531	90	3
77	72	45	10	2627	3267	90	4
78	78	40	20	2562	3202	90	4
79	87	30	10	2368	3008	90	2
80	85	25	10	2273	2913	90	3
81	85	35	30	2463	3103	90	6
82	75	55	20	1685	2325	90	1
83	72	55	10	1592	2232	90	3
84	70	58	20	1401	2041	90	2
85	86	46	30	1789	2429	90	2
86	66	55	10	1496	2136	90	3
87	64	46	20	2635	3275	90	6
88	65	60	30	1306	1946	90	4
89	56	64	10	1115	1755	90	5
90	60	55	10	2639	3279	90	3
91	60	60	10	1211	1851	90	3
92	67	85	20	454	1094	90	6
93	42	58	40	8	648	90	2
94	65	82	10	548	1188	90	1
95	62	80	30	641	1281	90	5
96	62	40	10	2635	3275	90	6
97	60	85	30	357	997	90	2
98	58	75	20	738	1378	90	4
99	55	80	10	167	807	90	2
100	55	85	20	262	902	90	4
101	40	50	0	0	86400	0	1
