# Supplementary material for: Stochastic scheduling of autonomous mobile robots at hospitals
Source: PLoS One. 2023 Oct 5;18(10):e0292002. doi: 10.1371/journal.pone.0292002 (PMC10553209; doi:10.1371/journal.pone.0292002)
Supplement: S1 File — (ZIP) [file pone.0292002.s001.zip › S1 File/1、morning peak/r104-20.txt]

0	35	35	0	0	86400	0	1
1	41	49	10	0	204	10	1
2	35	17	7	0	202	10	5
3	55	45	13	0	197	10	6
4	55	20	19	149	159	10	3
5	15	30	26	0	199	10	3
6	25	30	3	0	208	10	1
7	20	50	5	0	198	10	2
8	10	43	9	95	105	10	4
9	55	60	16	97	107	10	4
10	30	60	16	0	194	10	2
11	20	65	12	67	77	10	4
12	50	35	19	0	205	10	1
13	30	25	23	159	169	10	6
14	15	10	20	0	187	10	1
15	30	5	8	61	71	10	3
16	10	20	19	0	190	10	4
17	5	30	2	0	189	10	4
18	20	40	12	0	204	10	4
19	15	60	17	0	187	10	3
20	45	65	9	0	188	10	5
0	35	35	0	0	86400	0	1
