# Supplementary material for: Stochastic scheduling of autonomous mobile robots at hospitals
Source: PLoS One. 2023 Oct 5;18(10):e0292002. doi: 10.1371/journal.pone.0292002 (PMC10553209; doi:10.1371/journal.pone.0292002)
Supplement: S1 File — (ZIP) [file pone.0292002.s001.zip › S1 File/1、morning peak/r104-50.txt]

0	35	35	0	0	86400	0	1
1	41	49	10	0	204	10	1
2	35	17	7	0	202	10	5
3	55	45	13	0	197	10	6
4	55	20	19	149	159	10	3
5	15	30	26	0	199	10	3
6	25	30	3	0	208	10	1
7	20	50	5	0	198	10	2
8	10	43	9	95	105	10	4
9	55	60	16	97	107	10	4
10	30	60	16	0	194	10	2
11	20	65	12	67	77	10	4
12	50	35	19	0	205	10	1
13	30	25	23	159	169	10	6
14	15	10	20	0	187	10	1
15	30	5	8	61	71	10	3
16	10	20	19	0	190	10	4
17	5	30	2	0	189	10	4
18	20	40	12	0	204	10	4
19	15	60	17	0	187	10	3
20	45	65	9	0	188	10	5
21	45	20	11	0	201	10	2
22	45	10	18	0	193	10	4
23	55	5	29	68	78	10	6
24	65	35	3	0	190	10	3
25	65	20	6	172	182	10	5
26	45	30	17	0	208	10	5
27	35	40	16	0	215	10	2
28	41	37	16	0	213	10	2
29	64	42	9	0	190	10	3
30	40	60	21	0	194	10	4
31	31	52	27	0	202	10	4
32	35	69	23	0	186	10	4
33	53	52	11	0	195	10	1
34	65	55	14	0	183	10	2
35	63	65	8	0	178	10	5
36	2	60	5	0	178	10	5
37	20	20	8	0	198	10	5
38	5	5	16	83	93	10	6
39	60	12	31	0	186	10	6
40	40	25	9	0	208	10	2
41	42	7	5	0	191	10	4
42	24	12	5	0	194	10	5
43	23	3	7	0	185	10	4
44	11	14	18	69	79	10	4
45	6	38	16	0	190	10	4
46	2	48	1	0	184	10	5
47	8	56	27	0	185	10	1
48	13	52	36	0	192	10	3
49	6	68	30	0	176	10	2
50	47	47	13	0	203	10	3
0	35	35	0	0	86400	0	1
