# Supplementary material for: Stochastic scheduling of autonomous mobile robots at hospitals
Source: PLoS One. 2023 Oct 5;18(10):e0292002. doi: 10.1371/journal.pone.0292002 (PMC10553209; doi:10.1371/journal.pone.0292002)
Supplement: S1 File — (ZIP) [file pone.0292002.s001.zip › S1 File/1、morning peak/r202-20.txt]

0	35	35	0	0	86400	0	1
1	41	49	10	0	974	10	3
2	35	17	7	0	972	10	4
3	55	45	13	0	967	10	3
4	55	20	19	678	801	10	2
5	15	30	26	0	969	10	2
6	25	30	3	415	514	10	6
7	20	50	5	0	968	10	4
8	10	43	9	404	481	10	4
9	55	60	16	400	497	10	3
10	30	60	16	577	632	10	1
11	20	65	12	206	325	10	4
12	50	35	19	0	975	10	1
13	30	25	23	690	827	10	2
14	15	10	20	32	243	10	2
15	30	5	8	175	300	10	3
16	10	20	19	272	373	10	5
17	5	30	2	733	870	10	4
18	20	40	12	377	434	10	3
19	15	60	17	269	378	10	2
20	45	65	9	581	666	10	1
0	35	35	0	0	86400	0	1
