# Supplementary material for: Stochastic scheduling of autonomous mobile robots at hospitals
Source: PLoS One. 2023 Oct 5;18(10):e0292002. doi: 10.1371/journal.pone.0292002 (PMC10553209; doi:10.1371/journal.pone.0292002)
Supplement: S1 File — (ZIP) [file pone.0292002.s001.zip › S1 File/1、morning peak/r202.txt]

0	35	35	0	0	86400	0	1
1	41	49	10	0	974	10	3
2	35	17	7	0	972	10	4
3	55	45	13	0	967	10	3
4	55	20	19	678	801	10	2
5	15	30	26	0	969	10	2
6	25	30	3	415	514	10	6
7	20	50	5	0	968	10	4
8	10	43	9	404	481	10	4
9	55	60	16	400	497	10	3
10	30	60	16	577	632	10	1
11	20	65	12	206	325	10	4
12	50	35	19	0	975	10	1
13	30	25	23	690	827	10	2
14	15	10	20	32	243	10	2
15	30	5	8	175	300	10	3
16	10	20	19	272	373	10	5
17	5	30	2	733	870	10	4
18	20	40	12	377	434	10	3
19	15	60	17	269	378	10	2
20	45	65	9	581	666	10	1
21	45	20	11	0	971	10	2
22	45	10	18	409	494	10	5
23	55	5	29	206	325	10	1
24	65	35	3	704	847	10	6
25	65	20	6	817	956	10	3
26	45	30	17	0	978	10	1
27	35	40	16	104	255	10	4
28	41	37	16	114	255	10	5
29	64	42	9	190	313	10	3
30	40	60	21	259	354	10	5
31	31	52	27	0	972	10	5
32	35	69	23	660	777	10	4
33	53	52	11	45	200	10	3
34	65	55	14	0	953	10	3
35	63	65	8	686	813	10	3
36	2	60	5	41	208	10	3
37	20	20	8	0	968	10	2
38	5	5	16	302	405	10	3
39	60	12	31	33	224	10	1
40	40	25	9	360	437	10	4
41	42	7	5	396	511	10	1
42	24	12	5	25	172	10	5
43	23	3	7	620	705	10	5
44	11	14	18	233	340	10	3
45	6	38	16	29	189	10	6
46	2	48	1	515	628	10	6
47	8	56	27	85	250	10	6
48	13	52	36	0	962	10	2
49	6	68	30	501	540	10	1
50	47	47	13	0	973	10	2
51	49	58	10	348	453	10	3
52	27	43	9	0	978	10	2
53	37	31	14	414	489	10	5
54	57	29	18	641	734	10	2
55	63	23	2	620	739	10	3
56	53	12	6	585	692	10	2
57	32	12	7	421	530	10	3
58	36	26	18	849	980	10	6
59	21	24	28	0	972	10	1
60	17	34	3	721	862	10	2
61	12	24	13	290	377	10	3
62	24	58	19	163	302	10	5
63	27	69	10	34	191	10	2
64	15	77	9	214	333	10	6
65	62	77	20	49	188	10	6
66	49	73	25	592	693	10	3
67	67	5	25	294	401	10	6
68	56	39	36	637	752	10	2
69	37	47	6	162	293	10	5
70	37	56	5	788	968	10	4
71	57	68	15	268	367	10	4
72	47	16	25	0	967	10	3
73	44	17	9	308	399	10	2
74	46	13	8	681	802	10	2
75	49	11	18	0	962	10	4
76	49	42	13	290	373	10	5
77	53	43	14	817	952	10	4
78	61	52	3	384	499	10	3
79	57	48	23	388	465	10	6
80	56	37	6	839	968	10	4
81	55	54	26	411	456	10	2
82	15	47	16	0	966	10	4
83	14	37	11	0	968	10	3
84	11	31	7	436	511	10	5
85	16	22	41	0	966	10	6
86	4	18	35	388	465	10	2
87	28	18	26	420	447	10	6
88	26	52	9	279	388	10	4
89	26	35	15	755	920	10	1
90	31	67	3	392	487	10	2
91	15	19	1	0	964	10	6
92	22	22	2	18	181	10	3
93	18	24	22	811	969	10	5
94	26	27	27	0	977	10	5
95	25	24	20	0	975	10	1
96	22	27	11	0	974	10	5
97	25	21	12	612	673	10	4
98	19	21	10	0	968	10	5
99	20	26	9	333	432	10	4
100	18	18	17	798	965	10	4
0	35	35	0	0	86400	0	1
