# Supplementary material for: Stochastic scheduling of autonomous mobile robots at hospitals
Source: PLoS One. 2023 Oct 5;18(10):e0292002. doi: 10.1371/journal.pone.0292002 (PMC10553209; doi:10.1371/journal.pone.0292002)
Supplement: S1 File — (ZIP) [file pone.0292002.s001.zip › S1 File/1、morning peak/rc101-20.txt]

0	40	50	0	0	86400	0	1
1	25	85	20	145	175	10	2
2	22	75	30	50	80	10	1
3	22	85	10	109	139	10	3
4	20	80	40	141	171	10	3
5	20	85	20	41	71	10	2
6	18	75	20	95	125	10	3
7	15	75	20	79	109	10	2
8	15	80	10	91	121	10	6
9	10	35	20	91	121	10	6
10	10	40	30	119	149	10	4
11	8	40	40	59	89	10	1
12	8	45	20	64	94	10	6
13	5	35	10	142	172	10	4
14	5	45	10	35	65	10	1
15	2	40	20	58	88	10	6
16	0	40	20	72	102	10	3
17	0	45	20	149	179	10	5
18	44	5	20	87	117	10	3
19	42	10	40	72	102	10	4
20	42	15	10	122	152	10	3
0	40	50	0	0	86400	0	1
