# Supplementary material for: Stochastic scheduling of autonomous mobile robots at hospitals
Source: PLoS One. 2023 Oct 5;18(10):e0292002. doi: 10.1371/journal.pone.0292002 (PMC10553209; doi:10.1371/journal.pone.0292002)
Supplement: S1 File — (ZIP) [file pone.0292002.s001.zip › S1 File/1、morning peak/rc101.txt]

0	40	50	0	0	86400	0	1
1	25	85	20	145	175	10	2
2	22	75	30	50	80	10	1
3	22	85	10	109	139	10	3
4	20	80	40	141	171	10	3
5	20	85	20	41	71	10	2
6	18	75	20	95	125	10	3
7	15	75	20	79	109	10	2
8	15	80	10	91	121	10	6
9	10	35	20	91	121	10	6
10	10	40	30	119	149	10	4
11	8	40	40	59	89	10	1
12	8	45	20	64	94	10	6
13	5	35	10	142	172	10	4
14	5	45	10	35	65	10	1
15	2	40	20	58	88	10	6
16	0	40	20	72	102	10	3
17	0	45	20	149	179	10	5
18	44	5	20	87	117	10	3
19	42	10	40	72	102	10	4
20	42	15	10	122	152	10	3
21	40	5	10	67	97	10	4
22	40	15	40	92	122	10	2
23	38	5	30	65	95	10	4
24	38	15	10	148	178	10	2
25	35	5	20	154	184	10	3
26	95	30	30	115	145	10	4
27	95	35	20	62	92	10	3
28	92	30	10	62	92	10	5
29	90	35	10	67	97	10	6
30	88	30	10	74	104	10	6
31	88	35	20	61	91	10	5
32	87	30	10	131	161	10	2
33	85	25	10	51	81	10	1
34	85	35	30	111	141	10	2
35	67	85	20	139	169	10	4
36	65	85	40	43	73	10	4
37	65	82	10	124	154	10	3
38	62	80	30	75	105	10	4
39	60	80	10	37	67	10	5
40	60	85	30	85	115	10	2
41	58	75	20	92	122	10	2
42	55	80	10	33	63	10	2
43	55	85	20	128	158	10	4
44	55	82	10	64	94	10	5
45	20	82	10	37	67	10	2
46	18	80	10	113	143	10	5
47	2	45	10	45	75	10	3
48	42	5	10	151	181	10	4
49	42	12	10	104	134	10	6
50	72	35	30	116	146	10	4
51	55	20	19	83	113	10	6
52	25	30	3	52	82	10	1
53	20	50	5	91	121	10	5
54	55	60	16	139	169	10	1
55	30	60	16	140	170	10	2
56	50	35	19	130	160	10	4
57	30	25	23	96	126	10	3
58	15	10	20	152	182	10	3
59	10	20	19	42	72	10	5
60	15	60	17	155	185	10	3
61	45	65	9	66	96	10	4
62	65	35	3	52	82	10	3
63	65	20	6	39	69	10	2
64	45	30	17	53	83	10	5
65	35	40	16	11	41	10	4
66	41	37	16	133	163	10	1
67	64	42	9	70	100	10	2
68	40	60	21	144	174	10	2
69	31	52	27	41	71	10	4
70	35	69	23	180	210	10	2
71	65	55	14	65	95	10	3
72	63	65	8	30	60	10	5
73	2	60	5	77	107	10	6
74	20	20	8	141	171	10	5
75	5	5	16	74	104	10	1
76	60	12	31	75	105	10	6
77	23	3	7	150	180	10	6
78	8	56	27	90	120	10	4
79	6	68	30	89	119	10	6
80	47	47	13	192	222	10	3
81	49	58	10	86	116	10	6
82	27	43	9	42	72	10	1
83	37	31	14	35	65	10	3
84	57	29	18	96	126	10	2
85	63	23	2	87	117	10	3
86	21	24	28	87	117	10	2
87	12	24	13	90	120	10	4
88	24	58	19	67	97	10	4
89	67	5	25	144	174	10	3
90	37	47	6	86	116	10	1
91	49	42	13	167	197	10	1
92	53	43	14	14	44	10	1
93	61	52	3	178	208	10	1
94	57	48	23	95	125	10	1
95	56	37	6	34	64	10	6
96	55	54	26	132	162	10	5
97	4	18	35	120	150	10	5
98	26	52	9	46	76	10	1
99	26	35	15	77	107	10	2
100	31	67	3	180	210	10	2
0	40	50	0	0	86400	0	1
