# Supplementary material for: Stochastic scheduling of autonomous mobile robots at hospitals
Source: PLoS One. 2023 Oct 5;18(10):e0292002. doi: 10.1371/journal.pone.0292002 (PMC10553209; doi:10.1371/journal.pone.0292002)
Supplement: S1 File — (ZIP) [file pone.0292002.s001.zip › S1 File/1、morning peak/rc201-20.txt]

0	40	50	0	0	86400	0	1
1	25	85	20	673	793	10	6
2	22	75	30	152	272	10	6
3	22	85	10	471	591	10	3
4	20	80	40	644	764	10	2
5	20	85	20	73	193	10	2
6	18	75	20	388	508	10	5
7	15	75	20	300	420	10	5
8	15	80	10	367	487	10	2
9	10	35	20	371	491	10	3
10	10	40	30	519	639	10	1
11	8	40	40	195	315	10	4
12	8	45	20	223	343	10	5
13	5	35	10	653	773	10	5
14	5	45	10	35	155	10	5
15	2	40	20	174	294	10	3
16	0	40	20	255	375	10	3
17	0	45	20	703	823	10	1
18	44	5	20	335	455	10	5
19	42	10	40	254	374	10	2
20	42	15	10	537	657	10	1
0	40	50	0	0	86400	0	1
