# Supplementary material for: Stochastic scheduling of autonomous mobile robots at hospitals
Source: PLoS One. 2023 Oct 5;18(10):e0292002. doi: 10.1371/journal.pone.0292002 (PMC10553209; doi:10.1371/journal.pone.0292002)
Supplement: S1 File — (ZIP) [file pone.0292002.s001.zip › S1 File/1、morning peak/rc201-50.txt]

0	40	50	0	0	86400	0	1
1	25	85	20	673	793	10	6
2	22	75	30	152	272	10	6
3	22	85	10	471	591	10	3
4	20	80	40	644	764	10	2
5	20	85	20	73	193	10	2
6	18	75	20	388	508	10	5
7	15	75	20	300	420	10	5
8	15	80	10	367	487	10	2
9	10	35	20	371	491	10	3
10	10	40	30	519	639	10	1
11	8	40	40	195	315	10	4
12	8	45	20	223	343	10	5
13	5	35	10	653	773	10	5
14	5	45	10	35	155	10	5
15	2	40	20	174	294	10	3
16	0	40	20	255	375	10	3
17	0	45	20	703	823	10	1
18	44	5	20	335	455	10	5
19	42	10	40	254	374	10	2
20	42	15	10	537	657	10	1
21	40	5	10	215	335	10	2
22	40	15	40	375	495	10	6
23	38	5	30	201	321	10	4
24	38	15	10	681	801	10	3
25	35	5	20	784	904	10	5
26	95	30	30	529	649	10	4
27	95	35	20	146	266	10	4
28	92	30	10	149	269	10	3
29	90	35	10	194	314	10	6
30	88	30	10	246	366	10	5
31	88	35	20	165	285	10	1
32	87	30	10	621	741	10	2
33	85	25	10	80	200	10	3
34	85	35	30	487	607	10	4
35	67	85	20	657	777	10	2
36	65	85	40	43	163	10	3
37	65	82	10	557	677	10	3
38	62	80	30	278	398	10	2
39	60	80	10	64	184	10	6
40	60	85	30	329	449	10	3
41	58	75	20	376	496	10	5
42	55	80	10	33	153	10	1
43	55	85	20	574	694	10	3
44	55	82	10	217	337	10	1
45	20	82	10	37	157	10	3
46	18	80	10	489	609	10	6
47	2	45	10	105	225	10	5
48	42	5	10	732	852	10	2
49	42	12	10	440	560	10	4
50	72	35	30	507	627	10	2
0	40	50	0	0	86400	0	1
