# Supplementary material for: Stochastic scheduling of autonomous mobile robots at hospitals
Source: PLoS One. 2023 Oct 5;18(10):e0292002. doi: 10.1371/journal.pone.0292002 (PMC10553209; doi:10.1371/journal.pone.0292002)
Supplement: S1 File — (ZIP) [file pone.0292002.s001.zip › S1 File/1、morning peak/rc201.txt]

0	40	50	0	0	86400	0	1
1	25	85	20	673	793	10	6
2	22	75	30	152	272	10	6
3	22	85	10	471	591	10	3
4	20	80	40	644	764	10	2
5	20	85	20	73	193	10	2
6	18	75	20	388	508	10	5
7	15	75	20	300	420	10	5
8	15	80	10	367	487	10	2
9	10	35	20	371	491	10	3
10	10	40	30	519	639	10	1
11	8	40	40	195	315	10	4
12	8	45	20	223	343	10	5
13	5	35	10	653	773	10	5
14	5	45	10	35	155	10	5
15	2	40	20	174	294	10	3
16	0	40	20	255	375	10	3
17	0	45	20	703	823	10	1
18	44	5	20	335	455	10	5
19	42	10	40	254	374	10	2
20	42	15	10	537	657	10	1
21	40	5	10	215	335	10	2
22	40	15	40	375	495	10	6
23	38	5	30	201	321	10	4
24	38	15	10	681	801	10	3
25	35	5	20	784	904	10	5
26	95	30	30	529	649	10	4
27	95	35	20	146	266	10	4
28	92	30	10	149	269	10	3
29	90	35	10	194	314	10	6
30	88	30	10	246	366	10	5
31	88	35	20	165	285	10	1
32	87	30	10	621	741	10	2
33	85	25	10	80	200	10	3
34	85	35	30	487	607	10	4
35	67	85	20	657	777	10	2
36	65	85	40	43	163	10	3
37	65	82	10	557	677	10	3
38	62	80	30	278	398	10	2
39	60	80	10	64	184	10	6
40	60	85	30	329	449	10	3
41	58	75	20	376	496	10	5
42	55	80	10	33	153	10	1
43	55	85	20	574	694	10	3
44	55	82	10	217	337	10	1
45	20	82	10	37	157	10	3
46	18	80	10	489	609	10	6
47	2	45	10	105	225	10	5
48	42	5	10	732	852	10	2
49	42	12	10	440	560	10	4
50	72	35	30	507	627	10	2
51	55	20	19	326	446	10	6
52	25	30	3	175	295	10	1
53	20	50	5	375	495	10	5
54	55	60	16	601	721	10	2
55	30	60	16	599	719	10	5
56	50	35	19	557	677	10	2
57	30	25	23	397	517	10	2
58	15	10	20	782	902	10	2
59	10	20	19	42	162	10	6
60	15	60	17	694	814	10	3
61	45	65	9	258	378	10	4
62	65	35	3	167	287	10	1
63	65	20	6	39	159	10	2
64	45	30	17	191	311	10	5
65	35	40	16	11	131	10	3
66	41	37	16	566	686	10	1
67	64	42	9	268	388	10	3
68	40	60	21	612	732	10	5
69	31	52	27	157	277	10	5
70	35	69	23	810	930	10	3
71	65	55	14	241	361	10	2
72	63	65	8	60	180	10	5
73	2	60	5	286	406	10	3
74	20	20	8	645	765	10	4
75	5	5	16	232	352	10	2
76	60	12	31	268	388	10	2
77	23	3	7	764	884	10	6
78	8	56	27	365	485	10	6
79	6	68	30	352	472	10	3
80	47	47	13	822	942	10	5
81	49	58	10	355	475	10	6
82	27	43	9	152	272	10	5
83	37	31	14	105	225	10	5
84	57	29	18	395	515	10	4
85	63	23	2	344	464	10	2
86	21	24	28	349	469	10	2
87	12	24	13	359	479	10	3
88	24	58	19	260	380	10	1
89	67	5	25	713	833	10	2
90	37	47	6	359	479	10	6
91	49	42	13	719	839	10	3
92	53	43	14	14	134	10	4
93	61	52	3	808	928	10	4
94	57	48	23	392	512	10	6
95	56	37	6	100	220	10	3
96	55	54	26	562	682	10	4
97	4	18	35	547	667	10	2
98	26	52	9	172	292	10	1
99	26	35	15	308	428	10	4
100	31	67	3	810	930	10	4
0	40	50	0	0	86400	0	1
