# Supplementary material for: Stochastic scheduling of autonomous mobile robots at hospitals
Source: PLoS One. 2023 Oct 5;18(10):e0292002. doi: 10.1371/journal.pone.0292002 (PMC10553209; doi:10.1371/journal.pone.0292002)
Supplement: S1 File — (ZIP) [file pone.0292002.s001.zip › S1 File/2、afternoon pea)/c108-20.txt]

0	40	50	0	0	864000	0	1
1	45	68	10	22430	22649	90	3
2	45	70	30	22356	22539	90	1
3	42	66	10	21616	21936	90	5
4	42	68	10	22243	22466	90	2
5	42	65	10	21615	21826	90	4
6	40	69	20	22099	22424	90	5
7	40	66	20	21687	21908	90	4
8	38	68	20	21750	22029	90	4
9	38	70	10	22029	22310	90	2
10	35	66	10	21879	22088	90	3
11	35	69	10	21963	22190	90	6
12	25	85	20	22147	22426	90	2
13	22	75	30	21630	21880	90	2
14	22	85	10	22089	22298	90	2
15	20	80	40	21918	22095	90	5
16	20	85	40	21994	22209	90	3
17	18	75	20	21633	21826	90	4
18	15	75	20	21668	21965	90	2
19	15	80	10	21776	22047	90	1
20	30	50	10	21610	21865	90	3
0	40	50	0	0	864000	0	1
