# Supplementary material for: Stochastic scheduling of autonomous mobile robots at hospitals
Source: PLoS One. 2023 Oct 5;18(10):e0292002. doi: 10.1371/journal.pone.0292002 (PMC10553209; doi:10.1371/journal.pone.0292002)
Supplement: S1 File — (ZIP) [file pone.0292002.s001.zip › S1 File/2、afternoon pea)/c108-50.txt]

0	40	50	0	0	864000	0	1
1	45	68	10	22430	22649	90	3
2	45	70	30	22356	22539	90	1
3	42	66	10	21616	21936	90	5
4	42	68	10	22243	22466	90	2
5	42	65	10	21615	21826	90	4
6	40	69	20	22099	22424	90	5
7	40	66	20	21687	21908	90	4
8	38	68	20	21750	22029	90	4
9	38	70	10	22029	22310	90	2
10	35	66	10	21879	22088	90	3
11	35	69	10	21963	22190	90	6
12	25	85	20	22147	22426	90	2
13	22	75	30	21630	21880	90	2
14	22	85	10	22089	22298	90	2
15	20	80	40	21918	22095	90	5
16	20	85	40	21994	22209	90	3
17	18	75	20	21633	21826	90	4
18	15	75	20	21668	21965	90	2
19	15	80	10	21776	22047	90	1
20	30	50	10	21610	21865	90	3
21	30	52	20	22436	22643	90	2
22	28	52	20	22304	22591	90	6
23	28	55	10	22264	22445	90	6
24	25	50	10	21615	21933	90	1
25	25	52	40	21688	21905	90	4
26	25	55	10	22102	22421	90	1
27	23	52	10	21779	21998	90	3
28	23	55	20	22076	22263	90	4
29	20	50	10	21888	22075	90	5
30	20	55	10	21968	22185	90	4
31	10	35	20	21744	21893	90	2
32	10	40	30	21631	21909	90	6
33	8	40	40	21633	21913	90	5
34	8	45	20	22255	22512	90	4
35	5	35	10	21791	22036	90	5
36	5	45	10	22188	22393	90	3
37	2	40	20	21905	22112	90	3
38	0	40	30	22014	22187	90	4
39	0	45	20	22081	22310	90	1
40	35	30	10	21780	22005	90	3
41	35	32	10	21663	21938	90	2
42	33	32	20	21619	21945	90	5
43	33	35	10	21616	21873	90	5
44	32	30	10	21878	22093	90	4
45	30	30	10	22053	22288	90	6
46	30	32	30	21955	22202	90	5
47	30	35	10	22437	22727	90	4
48	28	30	10	22139	22386	90	1
49	28	35	10	22467	22726	90	1
50	26	32	10	22319	22576	90	4
0	40	50	0	0	864000	0	1
