# Supplementary material for: Stochastic scheduling of autonomous mobile robots at hospitals
Source: PLoS One. 2023 Oct 5;18(10):e0292002. doi: 10.1371/journal.pone.0292002 (PMC10553209; doi:10.1371/journal.pone.0292002)
Supplement: S1 File — (ZIP) [file pone.0292002.s001.zip › S1 File/2、afternoon pea)/c108.txt]

0	40	50	0	0	864000	0	1
1	45	68	10	22430	22649	90	3
2	45	70	30	22356	22539	90	1
3	42	66	10	21616	21936	90	5
4	42	68	10	22243	22466	90	2
5	42	65	10	21615	21826	90	4
6	40	69	20	22099	22424	90	5
7	40	66	20	21687	21908	90	4
8	38	68	20	21750	22029	90	4
9	38	70	10	22029	22310	90	2
10	35	66	10	21879	22088	90	3
11	35	69	10	21963	22190	90	6
12	25	85	20	22147	22426	90	2
13	22	75	30	21630	21880	90	2
14	22	85	10	22089	22298	90	2
15	20	80	40	21918	22095	90	5
16	20	85	40	21994	22209	90	3
17	18	75	20	21633	21826	90	4
18	15	75	20	21668	21965	90	2
19	15	80	10	21776	22047	90	1
20	30	50	10	21610	21865	90	3
21	30	52	20	22436	22643	90	2
22	28	52	20	22304	22591	90	6
23	28	55	10	22264	22445	90	6
24	25	50	10	21615	21933	90	1
25	25	52	40	21688	21905	90	4
26	25	55	10	22102	22421	90	1
27	23	52	10	21779	21998	90	3
28	23	55	20	22076	22263	90	4
29	20	50	10	21888	22075	90	5
30	20	55	10	21968	22185	90	4
31	10	35	20	21744	21893	90	2
32	10	40	30	21631	21909	90	6
33	8	40	40	21633	21913	90	5
34	8	45	20	22255	22512	90	4
35	5	35	10	21791	22036	90	5
36	5	45	10	22188	22393	90	3
37	2	40	20	21905	22112	90	3
38	0	40	30	22014	22187	90	4
39	0	45	20	22081	22310	90	1
40	35	30	10	21780	22005	90	3
41	35	32	10	21663	21938	90	2
42	33	32	20	21619	21945	90	5
43	33	35	10	21616	21873	90	5
44	32	30	10	21878	22093	90	4
45	30	30	10	22053	22288	90	6
46	30	32	30	21955	22202	90	5
47	30	35	10	22437	22727	90	4
48	28	30	10	22139	22386	90	1
49	28	35	10	22467	22726	90	1
50	26	32	10	22319	22576	90	4
51	25	30	10	22235	22476	90	6
52	25	35	10	22425	22656	90	5
53	44	5	20	21793	22040	90	6
54	42	10	40	21678	21965	90	6
55	42	15	10	21635	21887	90	3
56	40	5	30	21908	22113	90	3
57	40	15	40	21635	21846	90	5
58	38	5	30	21976	22229	90	2
59	38	15	10	22119	22472	90	6
60	35	5	20	22063	22328	90	6
61	50	30	10	22012	22329	90	3
62	50	35	20	21781	21998	90	3
63	50	40	50	21700	21889	90	4
64	48	30	10	22139	22386	90	5
65	48	40	10	21612	21823	90	5
66	47	35	10	22353	22548	90	4
67	47	40	10	21612	21875	90	1
68	45	30	10	22269	22442	90	4
69	45	35	10	22436	22649	90	1
70	95	30	30	21884	22159	90	5
71	95	35	20	21794	22059	90	4
72	53	30	10	21967	22188	90	4
73	92	30	10	21970	22259	90	2
74	53	35	50	21863	22102	90	5
75	45	65	20	22447	22730	90	5
76	90	35	10	21719	21944	90	3
77	88	30	10	22069	22348	90	1
78	88	35	20	21650	21895	90	5
79	87	30	10	22173	22426	90	5
80	85	25	10	22294	22495	90	4
81	85	35	30	21647	21956	90	5
82	75	55	20	21893	22096	90	5
83	72	55	10	21754	22049	90	3
84	70	58	20	21960	22221	90	6
85	68	60	30	22070	22297	90	4
86	66	55	10	21676	21935	90	2
87	65	55	20	21625	21860	90	2
88	65	60	30	22151	22402	90	5
89	63	58	10	22240	22499	90	3
90	60	55	10	21620	21876	90	2
91	60	60	10	22356	22569	90	6
92	67	85	20	21857	22152	90	4
93	65	85	40	22009	22184	90	6
94	65	82	10	21809	22012	90	2
95	62	80	30	21730	21905	90	5
96	60	80	10	21636	21883	90	3
97	60	85	30	22070	22313	90	4
98	58	75	20	21630	21848	90	1
99	55	80	10	22228	22535	90	4
100	55	85	20	22130	22443	90	4
0	40	50	0	0	864000	0	1
