# Supplementary material for: Stochastic scheduling of autonomous mobile robots at hospitals
Source: PLoS One. 2023 Oct 5;18(10):e0292002. doi: 10.1371/journal.pone.0292002 (PMC10553209; doi:10.1371/journal.pone.0292002)
Supplement: S1 File — (ZIP) [file pone.0292002.s001.zip › S1 File/2、afternoon pea)/c208-20.txt]

0	40	50	0	0	86400	0	1
1	52	75	10	21671	22311	90	1
2	45	70	30	21620	22260	90	4
3	62	69	10	22527	23167	90	1
4	60	66	10	22621	23261	90	5
5	42	65	10	21615	22255	90	4
6	16	42	20	21857	22497	90	4
7	58	70	20	22433	23073	90	4
8	34	60	20	24247	24887	90	4
9	28	70	10	23961	24601	90	6
10	35	66	10	24151	24791	90	2
11	35	69	10	24058	24698	90	3
12	25	85	20	23479	24119	90	5
13	22	75	30	23765	24405	90	3
14	22	85	10	23386	24026	90	5
15	20	80	40	23576	24216	90	2
16	20	85	40	23294	23934	90	4
17	18	75	20	23671	24311	90	6
18	15	75	20	23102	23742	90	2
19	15	80	10	23197	23837	90	3
20	30	50	10	21610	22250	90	1
0	40	50	0	0	86400	0	1
