# Supplementary material for: Stochastic scheduling of autonomous mobile robots at hospitals
Source: PLoS One. 2023 Oct 5;18(10):e0292002. doi: 10.1371/journal.pone.0292002 (PMC10553209; doi:10.1371/journal.pone.0292002)
Supplement: S1 File — (ZIP) [file pone.0292002.s001.zip › S1 File/2、afternoon pea)/c208-50.txt]

0	40	50	0	0	86400	0	1
1	52	75	10	21671	22311	90	1
2	45	70	30	21620	22260	90	4
3	62	69	10	22527	23167	90	1
4	60	66	10	22621	23261	90	5
5	42	65	10	21615	22255	90	4
6	16	42	20	21857	22497	90	4
7	58	70	20	22433	23073	90	4
8	34	60	20	24247	24887	90	4
9	28	70	10	23961	24601	90	6
10	35	66	10	24151	24791	90	2
11	35	69	10	24058	24698	90	3
12	25	85	20	23479	24119	90	5
13	22	75	30	23765	24405	90	3
14	22	85	10	23386	24026	90	5
15	20	80	40	23576	24216	90	2
16	20	85	40	23294	23934	90	4
17	18	75	20	23671	24311	90	6
18	15	75	20	23102	23742	90	2
19	15	80	10	23197	23837	90	3
20	30	50	10	21610	22250	90	1
21	30	56	20	24248	24888	90	2
22	28	52	20	21612	22252	90	4
23	14	66	10	23003	23643	90	5
24	25	50	10	21615	22255	90	3
25	22	66	40	23864	24504	90	1
26	8	62	10	22905	23545	90	6
27	23	52	10	21617	22257	90	3
28	4	55	20	22807	23447	90	6
29	20	50	10	21758	22398	90	3
30	20	55	10	21663	22303	90	4
31	10	35	20	22141	22781	90	1
32	10	40	30	21953	22593	90	4
33	8	40	40	22045	22685	90	3
34	8	45	20	22706	23346	90	3
35	5	35	10	22236	22876	90	6
36	5	45	10	22613	23253	90	5
37	2	40	20	22331	22971	90	3
38	0	40	30	22423	23063	90	4
39	0	45	20	22518	23158	90	3
40	36	18	10	23179	23819	90	4
41	35	32	10	24118	24758	90	6
42	33	32	20	24026	24666	90	4
43	33	35	10	23933	24573	90	2
44	32	20	10	23273	23913	90	5
45	30	30	10	23465	24105	90	5
46	34	25	30	23369	24009	90	2
47	30	35	10	23840	24480	90	2
48	36	40	10	24216	24856	90	2
49	48	20	10	22327	22967	90	3
50	26	32	10	23652	24292	90	4
0	40	50	0	0	86400	0	1
