# Supplementary material for: Stochastic scheduling of autonomous mobile robots at hospitals
Source: PLoS One. 2023 Oct 5;18(10):e0292002. doi: 10.1371/journal.pone.0292002 (PMC10553209; doi:10.1371/journal.pone.0292002)
Supplement: S1 File — (ZIP) [file pone.0292002.s001.zip › S1 File/2、afternoon pea)/c208.txt]

0	40	50	0	0	86400	0	1
1	52	75	10	21671	22311	90	1
2	45	70	30	21620	22260	90	4
3	62	69	10	22527	23167	90	1
4	60	66	10	22621	23261	90	5
5	42	65	10	21615	22255	90	4
6	16	42	20	21857	22497	90	4
7	58	70	20	22433	23073	90	4
8	34	60	20	24247	24887	90	4
9	28	70	10	23961	24601	90	6
10	35	66	10	24151	24791	90	2
11	35	69	10	24058	24698	90	3
12	25	85	20	23479	24119	90	5
13	22	75	30	23765	24405	90	3
14	22	85	10	23386	24026	90	5
15	20	80	40	23576	24216	90	2
16	20	85	40	23294	23934	90	4
17	18	75	20	23671	24311	90	6
18	15	75	20	23102	23742	90	2
19	15	80	10	23197	23837	90	3
20	30	50	10	21610	22250	90	1
21	30	56	20	24248	24888	90	2
22	28	52	20	21612	22252	90	4
23	14	66	10	23003	23643	90	5
24	25	50	10	21615	22255	90	3
25	22	66	40	23864	24504	90	1
26	8	62	10	22905	23545	90	6
27	23	52	10	21617	22257	90	3
28	4	55	20	22807	23447	90	6
29	20	50	10	21758	22398	90	3
30	20	55	10	21663	22303	90	4
31	10	35	20	22141	22781	90	1
32	10	40	30	21953	22593	90	4
33	8	40	40	22045	22685	90	3
34	8	45	20	22706	23346	90	3
35	5	35	10	22236	22876	90	6
36	5	45	10	22613	23253	90	5
37	2	40	20	22331	22971	90	3
38	0	40	30	22423	23063	90	4
39	0	45	20	22518	23158	90	3
40	36	18	10	23179	23819	90	4
41	35	32	10	24118	24758	90	6
42	33	32	20	24026	24666	90	4
43	33	35	10	23933	24573	90	2
44	32	20	10	23273	23913	90	5
45	30	30	10	23465	24105	90	5
46	34	25	30	23369	24009	90	2
47	30	35	10	23840	24480	90	2
48	36	40	10	24216	24856	90	2
49	48	20	10	22327	22967	90	3
50	26	32	10	23652	24292	90	4
51	25	30	10	23560	24200	90	2
52	25	35	10	23745	24385	90	5
53	44	5	20	22616	23256	90	5
54	42	10	40	22520	23160	90	2
55	42	15	10	22425	23065	90	4
56	40	5	30	22710	23350	90	2
57	38	15	40	23085	23725	90	4
58	38	5	30	22802	23442	90	3
59	38	10	10	22990	23630	90	4
60	35	5	20	22895	23535	90	2
61	50	30	10	21761	22401	90	4
62	50	35	20	21618	22258	90	3
63	50	40	50	21614	22254	90	3
64	48	30	10	21853	22493	90	2
65	44	25	10	22231	22871	90	5
66	47	35	10	21948	22588	90	5
67	47	40	10	21612	22252	90	6
68	42	30	10	22136	22776	90	4
69	45	35	10	22040	22680	90	2
70	95	30	30	23681	24321	90	4
71	95	35	20	23586	24226	90	2
72	53	30	10	21668	22308	90	3
73	92	30	10	23774	24414	90	5
74	53	35	50	21619	22259	90	3
75	45	65	20	21615	22255	90	6
76	90	35	10	23491	24131	90	3
77	72	45	10	24227	24867	90	4
78	78	40	20	24162	24802	90	4
79	87	30	10	23968	24608	90	2
80	85	25	10	23873	24513	90	3
81	85	35	30	24063	24703	90	6
82	75	55	20	23285	23925	90	1
83	72	55	10	23192	23832	90	3
84	70	58	20	23001	23641	90	2
85	86	46	30	23389	24029	90	2
86	66	55	10	23096	23736	90	3
87	64	46	20	24235	24875	90	6
88	65	60	30	22906	23546	90	4
89	56	64	10	22715	23355	90	5
90	60	55	10	24239	24879	90	3
91	60	60	10	22811	23451	90	3
92	67	85	20	22054	22694	90	6
93	42	58	40	21608	22248	90	2
94	65	82	10	22148	22788	90	1
95	62	80	30	22241	22881	90	5
96	62	40	10	24235	24875	90	6
97	60	85	30	21957	22597	90	2
98	58	75	20	22338	22978	90	4
99	55	80	10	21767	22407	90	2
100	55	85	20	21862	22502	90	4
101	40	50	0	0	86400	0	1
