# Supplementary material for: Stochastic scheduling of autonomous mobile robots at hospitals
Source: PLoS One. 2023 Oct 5;18(10):e0292002. doi: 10.1371/journal.pone.0292002 (PMC10553209; doi:10.1371/journal.pone.0292002)
Supplement: S1 File — (ZIP) [file pone.0292002.s001.zip › S1 File/2、afternoon pea)/r104-50.txt]

0	35	35	0	0	86400	0	1
1	41	49	10	21600	21804	10	1
2	35	17	7	21600	21802	10	5
3	55	45	13	21600	21797	10	6
4	55	20	19	21749	21759	10	3
5	15	30	26	21600	21799	10	3
6	25	30	3	21600	21808	10	1
7	20	50	5	21600	21798	10	2
8	10	43	9	21695	21705	10	4
9	55	60	16	21697	21707	10	4
10	30	60	16	21600	21794	10	2
11	20	65	12	21667	21677	10	4
12	50	35	19	21600	21805	10	1
13	30	25	23	21759	21769	10	6
14	15	10	20	21600	21787	10	1
15	30	5	8	21661	21671	10	3
16	10	20	19	21600	21790	10	4
17	5	30	2	21600	21789	10	4
18	20	40	12	21600	21804	10	4
19	15	60	17	21600	21787	10	3
20	45	65	9	21600	21788	10	5
21	45	20	11	21600	21801	10	2
22	45	10	18	21600	21793	10	4
23	55	5	29	21668	21678	10	6
24	65	35	3	21600	21790	10	3
25	65	20	6	21772	21782	10	5
26	45	30	17	21600	21808	10	5
27	35	40	16	21600	21815	10	2
28	41	37	16	21600	21813	10	2
29	64	42	9	21600	21790	10	3
30	40	60	21	21600	21794	10	4
31	31	52	27	21600	21802	10	4
32	35	69	23	21600	21786	10	4
33	53	52	11	21600	21795	10	1
34	65	55	14	21600	21783	10	2
35	63	65	8	21600	21778	10	5
36	2	60	5	21600	21778	10	5
37	20	20	8	21600	21798	10	5
38	5	5	16	21683	21693	10	6
39	60	12	31	21600	21786	10	6
40	40	25	9	21600	21808	10	2
41	42	7	5	21600	21791	10	4
42	24	12	5	21600	21794	10	5
43	23	3	7	21600	21785	10	4
44	11	14	18	21669	21679	10	4
45	6	38	16	21600	21790	10	4
46	2	48	1	21600	21784	10	5
47	8	56	27	21600	21785	10	1
48	13	52	36	21600	21792	10	3
49	6	68	30	21600	21776	10	2
50	47	47	13	21600	21803	10	3
0	35	35	0	0	86400	0	1
