# Supplementary material for: Stochastic scheduling of autonomous mobile robots at hospitals
Source: PLoS One. 2023 Oct 5;18(10):e0292002. doi: 10.1371/journal.pone.0292002 (PMC10553209; doi:10.1371/journal.pone.0292002)
Supplement: S1 File — (ZIP) [file pone.0292002.s001.zip › S1 File/2、afternoon pea)/r202-20.txt]

0	35	35	0	0	86400	0	1
1	41	49	10	21600	22574	10	3
2	35	17	7	21600	22572	10	4
3	55	45	13	21600	22567	10	3
4	55	20	19	22278	22401	10	2
5	15	30	26	21600	22569	10	2
6	25	30	3	22015	22114	10	6
7	20	50	5	21600	22568	10	4
8	10	43	9	22004	22081	10	4
9	55	60	16	22000	22097	10	3
10	30	60	16	22177	22232	10	1
11	20	65	12	21806	21925	10	4
12	50	35	19	21600	22575	10	1
13	30	25	23	22290	22427	10	2
14	15	10	20	21632	21843	10	2
15	30	5	8	21775	21900	10	3
16	10	20	19	21872	21973	10	5
17	5	30	2	22333	22470	10	4
18	20	40	12	21977	22034	10	3
19	15	60	17	21869	21978	10	2
20	45	65	9	22181	22266	10	1
0	35	35	0	0	86400	0	1
