# Supplementary material for: Stochastic scheduling of autonomous mobile robots at hospitals
Source: PLoS One. 2023 Oct 5;18(10):e0292002. doi: 10.1371/journal.pone.0292002 (PMC10553209; doi:10.1371/journal.pone.0292002)
Supplement: S1 File — (ZIP) [file pone.0292002.s001.zip › S1 File/2、afternoon pea)/r202.txt]

0	35	35	0	0	86400	0	1
1	41	49	10	21600	22574	10	3
2	35	17	7	21600	22572	10	4
3	55	45	13	21600	22567	10	3
4	55	20	19	22278	22401	10	2
5	15	30	26	21600	22569	10	2
6	25	30	3	22015	22114	10	6
7	20	50	5	21600	22568	10	4
8	10	43	9	22004	22081	10	4
9	55	60	16	22000	22097	10	3
10	30	60	16	22177	22232	10	1
11	20	65	12	21806	21925	10	4
12	50	35	19	21600	22575	10	1
13	30	25	23	22290	22427	10	2
14	15	10	20	21632	21843	10	2
15	30	5	8	21775	21900	10	3
16	10	20	19	21872	21973	10	5
17	5	30	2	22333	22470	10	4
18	20	40	12	21977	22034	10	3
19	15	60	17	21869	21978	10	2
20	45	65	9	22181	22266	10	1
21	45	20	11	21600	22571	10	2
22	45	10	18	22009	22094	10	5
23	55	5	29	21806	21925	10	1
24	65	35	3	22304	22447	10	6
25	65	20	6	22417	22556	10	3
26	45	30	17	21600	22578	10	1
27	35	40	16	21704	21855	10	4
28	41	37	16	21714	21855	10	5
29	64	42	9	21790	21913	10	3
30	40	60	21	21859	21954	10	5
31	31	52	27	21600	22572	10	5
32	35	69	23	22260	22377	10	4
33	53	52	11	21645	21800	10	3
34	65	55	14	21600	22553	10	3
35	63	65	8	22286	22413	10	3
36	2	60	5	21641	21808	10	3
37	20	20	8	21600	22568	10	2
38	5	5	16	21902	22005	10	3
39	60	12	31	21633	21824	10	1
40	40	25	9	21960	22037	10	4
41	42	7	5	21996	22111	10	1
42	24	12	5	21625	21772	10	5
43	23	3	7	22220	22305	10	5
44	11	14	18	21833	21940	10	3
45	6	38	16	21629	21789	10	6
46	2	48	1	22115	22228	10	6
47	8	56	27	21685	21850	10	6
48	13	52	36	21600	22562	10	2
49	6	68	30	22101	22140	10	1
50	47	47	13	21600	22573	10	2
51	49	58	10	21948	22053	10	3
52	27	43	9	21600	22578	10	2
53	37	31	14	22014	22089	10	5
54	57	29	18	22241	22334	10	2
55	63	23	2	22220	22339	10	3
56	53	12	6	22185	22292	10	2
57	32	12	7	22021	22130	10	3
58	36	26	18	22449	22580	10	6
59	21	24	28	21600	22572	10	1
60	17	34	3	22321	22462	10	2
61	12	24	13	21890	21977	10	3
62	24	58	19	21763	21902	10	5
63	27	69	10	21634	21791	10	2
64	15	77	9	21814	21933	10	6
65	62	77	20	21649	21788	10	6
66	49	73	25	22192	22293	10	3
67	67	5	25	21894	22001	10	6
68	56	39	36	22237	22352	10	2
69	37	47	6	21762	21893	10	5
70	37	56	5	22388	22568	10	4
71	57	68	15	21868	21967	10	4
72	47	16	25	21600	22567	10	3
73	44	17	9	21908	21999	10	2
74	46	13	8	22281	22402	10	2
75	49	11	18	21600	22562	10	4
76	49	42	13	21890	21973	10	5
77	53	43	14	22417	22552	10	4
78	61	52	3	21984	22099	10	3
79	57	48	23	21988	22065	10	6
80	56	37	6	22439	22568	10	4
81	55	54	26	22011	22056	10	2
82	15	47	16	21600	22566	10	4
83	14	37	11	21600	22568	10	3
84	11	31	7	22036	22111	10	5
85	16	22	41	21600	22566	10	6
86	4	18	35	21988	22065	10	2
87	28	18	26	22020	22047	10	6
88	26	52	9	21879	21988	10	4
89	26	35	15	22355	22520	10	1
90	31	67	3	21992	22087	10	2
91	15	19	1	21600	22564	10	6
92	22	22	2	21618	21781	10	3
93	18	24	22	22411	22569	10	5
94	26	27	27	21600	22577	10	5
95	25	24	20	21600	22575	10	1
96	22	27	11	21600	22574	10	5
97	25	21	12	22212	22273	10	4
98	19	21	10	21600	22568	10	5
99	20	26	9	21933	22032	10	4
100	18	18	17	22398	22565	10	4
0	35	35	0	0	86400	0	1
