# Supplementary material for: Stochastic scheduling of autonomous mobile robots at hospitals
Source: PLoS One. 2023 Oct 5;18(10):e0292002. doi: 10.1371/journal.pone.0292002 (PMC10553209; doi:10.1371/journal.pone.0292002)
Supplement: S1 File — (ZIP) [file pone.0292002.s001.zip › S1 File/2、afternoon pea)/rc101-20.txt]

0	40	50	0	0	86400	0	1
1	25	85	20	21745	21775	10	2
2	22	75	30	21650	21680	10	1
3	22	85	10	21709	21739	10	3
4	20	80	40	21741	21771	10	3
5	20	85	20	21641	21671	10	2
6	18	75	20	21695	21725	10	3
7	15	75	20	21679	21709	10	2
8	15	80	10	21691	21721	10	6
9	10	35	20	21691	21721	10	6
10	10	40	30	21719	21749	10	4
11	8	40	40	21659	21689	10	1
12	8	45	20	21664	21694	10	6
13	5	35	10	21742	21772	10	4
14	5	45	10	21635	21665	10	1
15	2	40	20	21658	21688	10	6
16	0	40	20	21672	21702	10	3
17	0	45	20	21749	21779	10	5
18	44	5	20	21687	21717	10	3
19	42	10	40	21672	21702	10	4
20	42	15	10	21722	21752	10	3
0	40	50	0	0	86400	0	1
