# Supplementary material for: Stochastic scheduling of autonomous mobile robots at hospitals
Source: PLoS One. 2023 Oct 5;18(10):e0292002. doi: 10.1371/journal.pone.0292002 (PMC10553209; doi:10.1371/journal.pone.0292002)
Supplement: S1 File — (ZIP) [file pone.0292002.s001.zip › S1 File/2、afternoon pea)/rc101-50.txt]

0	40	50	0	0	86400	0	1
1	25	85	20	21745	21775	10	2
2	22	75	30	21650	21680	10	1
3	22	85	10	21709	21739	10	3
4	20	80	40	21741	21771	10	3
5	20	85	20	21641	21671	10	2
6	18	75	20	21695	21725	10	3
7	15	75	20	21679	21709	10	2
8	15	80	10	21691	21721	10	6
9	10	35	20	21691	21721	10	6
10	10	40	30	21719	21749	10	4
11	8	40	40	21659	21689	10	1
12	8	45	20	21664	21694	10	6
13	5	35	10	21742	21772	10	4
14	5	45	10	21635	21665	10	1
15	2	40	20	21658	21688	10	6
16	0	40	20	21672	21702	10	3
17	0	45	20	21749	21779	10	5
18	44	5	20	21687	21717	10	3
19	42	10	40	21672	21702	10	4
20	42	15	10	21722	21752	10	3
21	40	5	10	21667	21697	10	4
22	40	15	40	21692	21722	10	2
23	38	5	30	21665	21695	10	4
24	38	15	10	21748	21778	10	2
25	35	5	20	21754	21784	10	3
26	95	30	30	21715	21745	10	4
27	95	35	20	21662	21692	10	3
28	92	30	10	21662	21692	10	5
29	90	35	10	21667	21697	10	6
30	88	30	10	21674	21704	10	6
31	88	35	20	21661	21691	10	5
32	87	30	10	21731	21761	10	2
33	85	25	10	21651	21681	10	1
34	85	35	30	21711	21741	10	2
35	67	85	20	21739	21769	10	4
36	65	85	40	21643	21673	10	4
37	65	82	10	21724	21754	10	3
38	62	80	30	21675	21705	10	4
39	60	80	10	21637	21667	10	5
40	60	85	30	21685	21715	10	2
41	58	75	20	21692	21722	10	2
42	55	80	10	21633	21663	10	2
43	55	85	20	21728	21758	10	4
44	55	82	10	21664	21694	10	5
45	20	82	10	21637	21667	10	2
46	18	80	10	21713	21743	10	5
47	2	45	10	21645	21675	10	3
48	42	5	10	21751	21781	10	4
49	42	12	10	21704	21734	10	6
50	72	35	30	21716	21746	10	4
0	40	50	0	0	86400	0	1
