# Supplementary material for: Stochastic scheduling of autonomous mobile robots at hospitals
Source: PLoS One. 2023 Oct 5;18(10):e0292002. doi: 10.1371/journal.pone.0292002 (PMC10553209; doi:10.1371/journal.pone.0292002)
Supplement: S1 File — (ZIP) [file pone.0292002.s001.zip › S1 File/2、afternoon pea)/rc101.txt]

0	40	50	0	0	86400	0	1
1	25	85	20	21745	21775	10	2
2	22	75	30	21650	21680	10	1
3	22	85	10	21709	21739	10	3
4	20	80	40	21741	21771	10	3
5	20	85	20	21641	21671	10	2
6	18	75	20	21695	21725	10	3
7	15	75	20	21679	21709	10	2
8	15	80	10	21691	21721	10	6
9	10	35	20	21691	21721	10	6
10	10	40	30	21719	21749	10	4
11	8	40	40	21659	21689	10	1
12	8	45	20	21664	21694	10	6
13	5	35	10	21742	21772	10	4
14	5	45	10	21635	21665	10	1
15	2	40	20	21658	21688	10	6
16	0	40	20	21672	21702	10	3
17	0	45	20	21749	21779	10	5
18	44	5	20	21687	21717	10	3
19	42	10	40	21672	21702	10	4
20	42	15	10	21722	21752	10	3
21	40	5	10	21667	21697	10	4
22	40	15	40	21692	21722	10	2
23	38	5	30	21665	21695	10	4
24	38	15	10	21748	21778	10	2
25	35	5	20	21754	21784	10	3
26	95	30	30	21715	21745	10	4
27	95	35	20	21662	21692	10	3
28	92	30	10	21662	21692	10	5
29	90	35	10	21667	21697	10	6
30	88	30	10	21674	21704	10	6
31	88	35	20	21661	21691	10	5
32	87	30	10	21731	21761	10	2
33	85	25	10	21651	21681	10	1
34	85	35	30	21711	21741	10	2
35	67	85	20	21739	21769	10	4
36	65	85	40	21643	21673	10	4
37	65	82	10	21724	21754	10	3
38	62	80	30	21675	21705	10	4
39	60	80	10	21637	21667	10	5
40	60	85	30	21685	21715	10	2
41	58	75	20	21692	21722	10	2
42	55	80	10	21633	21663	10	2
43	55	85	20	21728	21758	10	4
44	55	82	10	21664	21694	10	5
45	20	82	10	21637	21667	10	2
46	18	80	10	21713	21743	10	5
47	2	45	10	21645	21675	10	3
48	42	5	10	21751	21781	10	4
49	42	12	10	21704	21734	10	6
50	72	35	30	21716	21746	10	4
51	55	20	19	21683	21713	10	6
52	25	30	3	21652	21682	10	1
53	20	50	5	21691	21721	10	5
54	55	60	16	21739	21769	10	1
55	30	60	16	21740	21770	10	2
56	50	35	19	21730	21760	10	4
57	30	25	23	21696	21726	10	3
58	15	10	20	21752	21782	10	3
59	10	20	19	21642	21672	10	5
60	15	60	17	21755	21785	10	3
61	45	65	9	21666	21696	10	4
62	65	35	3	21652	21682	10	3
63	65	20	6	21639	21669	10	2
64	45	30	17	21653	21683	10	5
65	35	40	16	21611	21641	10	4
66	41	37	16	21733	21763	10	1
67	64	42	9	21670	21700	10	2
68	40	60	21	21744	21774	10	2
69	31	52	27	21641	21671	10	4
70	35	69	23	21780	21810	10	2
71	65	55	14	21665	21695	10	3
72	63	65	8	21630	21660	10	5
73	2	60	5	21677	21707	10	6
74	20	20	8	21741	21771	10	5
75	5	5	16	21674	21704	10	1
76	60	12	31	21675	21705	10	6
77	23	3	7	21750	21780	10	6
78	8	56	27	21690	21720	10	4
79	6	68	30	21689	21719	10	6
80	47	47	13	21792	21822	10	3
81	49	58	10	21686	21716	10	6
82	27	43	9	21642	21672	10	1
83	37	31	14	21635	21665	10	3
84	57	29	18	21696	21726	10	2
85	63	23	2	21687	21717	10	3
86	21	24	28	21687	21717	10	2
87	12	24	13	21690	21720	10	4
88	24	58	19	21667	21697	10	4
89	67	5	25	21744	21774	10	3
90	37	47	6	21686	21716	10	1
91	49	42	13	21767	21797	10	1
92	53	43	14	21614	21644	10	1
93	61	52	3	21778	21808	10	1
94	57	48	23	21695	21725	10	1
95	56	37	6	21634	21664	10	6
96	55	54	26	21732	21762	10	5
97	4	18	35	21720	21750	10	5
98	26	52	9	21646	21676	10	1
99	26	35	15	21677	21707	10	2
100	31	67	3	21780	21810	10	2
0	40	50	0	0	86400	0	1
