# Supplementary material for: Stochastic scheduling of autonomous mobile robots at hospitals
Source: PLoS One. 2023 Oct 5;18(10):e0292002. doi: 10.1371/journal.pone.0292002 (PMC10553209; doi:10.1371/journal.pone.0292002)
Supplement: S1 File — (ZIP) [file pone.0292002.s001.zip › S1 File/2、afternoon pea)/rc201-20.txt]

0	40	50	0	0	86400	0	1
1	25	85	20	22273	22393	10	6
2	22	75	30	21752	21872	10	6
3	22	85	10	22071	22191	10	3
4	20	80	40	22244	22364	10	2
5	20	85	20	21673	21793	10	2
6	18	75	20	21988	22108	10	5
7	15	75	20	21900	22020	10	5
8	15	80	10	21967	22087	10	2
9	10	35	20	21971	22091	10	3
10	10	40	30	22119	22239	10	1
11	8	40	40	21795	21915	10	4
12	8	45	20	21823	21943	10	5
13	5	35	10	22253	22373	10	5
14	5	45	10	21635	21755	10	5
15	2	40	20	21774	21894	10	3
16	0	40	20	21855	21975	10	3
17	0	45	20	22303	22423	10	1
18	44	5	20	21935	22055	10	5
19	42	10	40	21854	21974	10	2
20	42	15	10	22137	22257	10	1
0	40	50	0	0	86400	0	1
