# Supplementary material for: Stochastic scheduling of autonomous mobile robots at hospitals
Source: PLoS One. 2023 Oct 5;18(10):e0292002. doi: 10.1371/journal.pone.0292002 (PMC10553209; doi:10.1371/journal.pone.0292002)
Supplement: S1 File — (ZIP) [file pone.0292002.s001.zip › S1 File/2、afternoon pea)/rc201-50.txt]

0	40	50	0	0	86400	0	1
1	25	85	20	22273	22393	10	6
2	22	75	30	21752	21872	10	6
3	22	85	10	22071	22191	10	3
4	20	80	40	22244	22364	10	2
5	20	85	20	21673	21793	10	2
6	18	75	20	21988	22108	10	5
7	15	75	20	21900	22020	10	5
8	15	80	10	21967	22087	10	2
9	10	35	20	21971	22091	10	3
10	10	40	30	22119	22239	10	1
11	8	40	40	21795	21915	10	4
12	8	45	20	21823	21943	10	5
13	5	35	10	22253	22373	10	5
14	5	45	10	21635	21755	10	5
15	2	40	20	21774	21894	10	3
16	0	40	20	21855	21975	10	3
17	0	45	20	22303	22423	10	1
18	44	5	20	21935	22055	10	5
19	42	10	40	21854	21974	10	2
20	42	15	10	22137	22257	10	1
21	40	5	10	21815	21935	10	2
22	40	15	40	21975	22095	10	6
23	38	5	30	21801	21921	10	4
24	38	15	10	22281	22401	10	3
25	35	5	20	22384	22504	10	5
26	95	30	30	22129	22249	10	4
27	95	35	20	21746	21866	10	4
28	92	30	10	21749	21869	10	3
29	90	35	10	21794	21914	10	6
30	88	30	10	21846	21966	10	5
31	88	35	20	21765	21885	10	1
32	87	30	10	22221	22341	10	2
33	85	25	10	21680	21800	10	3
34	85	35	30	22087	22207	10	4
35	67	85	20	22257	22377	10	2
36	65	85	40	21643	21763	10	3
37	65	82	10	22157	22277	10	3
38	62	80	30	21878	21998	10	2
39	60	80	10	21664	21784	10	6
40	60	85	30	21929	22049	10	3
41	58	75	20	21976	22096	10	5
42	55	80	10	21633	21753	10	1
43	55	85	20	22174	22294	10	3
44	55	82	10	21817	21937	10	1
45	20	82	10	21637	21757	10	3
46	18	80	10	22089	22209	10	6
47	2	45	10	21705	21825	10	5
48	42	5	10	22332	22452	10	2
49	42	12	10	22040	22160	10	4
50	72	35	30	22107	22227	10	2
0	40	50	0	0	86400	0	1
