# Supplementary material for: Stochastic scheduling of autonomous mobile robots at hospitals
Source: PLoS One. 2023 Oct 5;18(10):e0292002. doi: 10.1371/journal.pone.0292002 (PMC10553209; doi:10.1371/journal.pone.0292002)
Supplement: S1 File — (ZIP) [file pone.0292002.s001.zip › S1 File/2、afternoon pea)/rc201.txt]

0	40	50	0	0	86400	0	1
1	25	85	20	22273	22393	10	6
2	22	75	30	21752	21872	10	6
3	22	85	10	22071	22191	10	3
4	20	80	40	22244	22364	10	2
5	20	85	20	21673	21793	10	2
6	18	75	20	21988	22108	10	5
7	15	75	20	21900	22020	10	5
8	15	80	10	21967	22087	10	2
9	10	35	20	21971	22091	10	3
10	10	40	30	22119	22239	10	1
11	8	40	40	21795	21915	10	4
12	8	45	20	21823	21943	10	5
13	5	35	10	22253	22373	10	5
14	5	45	10	21635	21755	10	5
15	2	40	20	21774	21894	10	3
16	0	40	20	21855	21975	10	3
17	0	45	20	22303	22423	10	1
18	44	5	20	21935	22055	10	5
19	42	10	40	21854	21974	10	2
20	42	15	10	22137	22257	10	1
21	40	5	10	21815	21935	10	2
22	40	15	40	21975	22095	10	6
23	38	5	30	21801	21921	10	4
24	38	15	10	22281	22401	10	3
25	35	5	20	22384	22504	10	5
26	95	30	30	22129	22249	10	4
27	95	35	20	21746	21866	10	4
28	92	30	10	21749	21869	10	3
29	90	35	10	21794	21914	10	6
30	88	30	10	21846	21966	10	5
31	88	35	20	21765	21885	10	1
32	87	30	10	22221	22341	10	2
33	85	25	10	21680	21800	10	3
34	85	35	30	22087	22207	10	4
35	67	85	20	22257	22377	10	2
36	65	85	40	21643	21763	10	3
37	65	82	10	22157	22277	10	3
38	62	80	30	21878	21998	10	2
39	60	80	10	21664	21784	10	6
40	60	85	30	21929	22049	10	3
41	58	75	20	21976	22096	10	5
42	55	80	10	21633	21753	10	1
43	55	85	20	22174	22294	10	3
44	55	82	10	21817	21937	10	1
45	20	82	10	21637	21757	10	3
46	18	80	10	22089	22209	10	6
47	2	45	10	21705	21825	10	5
48	42	5	10	22332	22452	10	2
49	42	12	10	22040	22160	10	4
50	72	35	30	22107	22227	10	2
51	55	20	19	21926	22046	10	6
52	25	30	3	21775	21895	10	1
53	20	50	5	21975	22095	10	5
54	55	60	16	22201	22321	10	2
55	30	60	16	22199	22319	10	5
56	50	35	19	22157	22277	10	2
57	30	25	23	21997	22117	10	2
58	15	10	20	22382	22502	10	2
59	10	20	19	21642	21762	10	6
60	15	60	17	22294	22414	10	3
61	45	65	9	21858	21978	10	4
62	65	35	3	21767	21887	10	1
63	65	20	6	21639	21759	10	2
64	45	30	17	21791	21911	10	5
65	35	40	16	21611	21731	10	3
66	41	37	16	22166	22286	10	1
67	64	42	9	21868	21988	10	3
68	40	60	21	22212	22332	10	5
69	31	52	27	21757	21877	10	5
70	35	69	23	22410	22530	10	3
71	65	55	14	21841	21961	10	2
72	63	65	8	21660	21780	10	5
73	2	60	5	21886	22006	10	3
74	20	20	8	22245	22365	10	4
75	5	5	16	21832	21952	10	2
76	60	12	31	21868	21988	10	2
77	23	3	7	22364	22484	10	6
78	8	56	27	21965	22085	10	6
79	6	68	30	21952	22072	10	3
80	47	47	13	22422	22542	10	5
81	49	58	10	21955	22075	10	6
82	27	43	9	21752	21872	10	5
83	37	31	14	21705	21825	10	5
84	57	29	18	21995	22115	10	4
85	63	23	2	21944	22064	10	2
86	21	24	28	21949	22069	10	2
87	12	24	13	21959	22079	10	3
88	24	58	19	21860	21980	10	1
89	67	5	25	22313	22433	10	2
90	37	47	6	21959	22079	10	6
91	49	42	13	22319	22439	10	3
92	53	43	14	21614	21734	10	4
93	61	52	3	22408	22528	10	4
94	57	48	23	21992	22112	10	6
95	56	37	6	21700	21820	10	3
96	55	54	26	22162	22282	10	4
97	4	18	35	22147	22267	10	2
98	26	52	9	21772	21892	10	1
99	26	35	15	21908	22028	10	4
100	31	67	3	22410	22530	10	4
0	40	50	0	0	86400	0	1
