# Supplementary material for: Stochastic scheduling of autonomous mobile robots at hospitals
Source: PLoS One. 2023 Oct 5;18(10):e0292002. doi: 10.1371/journal.pone.0292002 (PMC10553209; doi:10.1371/journal.pone.0292002)
Supplement: S1 File — (ZIP) [file pone.0292002.s001.zip › S1 File/3、non-peak/c108-20.txt]

0	40	50	0	0	864000	0	1
1	45	68	10	15230	15449	90	3
2	45	70	30	15156	15339	90	1
3	42	66	10	14416	14736	90	5
4	42	68	10	15043	15266	90	2
5	42	65	10	14415	14626	90	4
6	40	69	20	14899	15224	90	5
7	40	66	20	14487	14708	90	4
8	38	68	20	14550	14829	90	4
9	38	70	10	14829	15110	90	2
10	35	66	10	14679	14888	90	3
11	35	69	10	14763	14990	90	6
12	25	85	20	14947	15226	90	2
13	22	75	30	14430	14680	90	2
14	22	85	10	14889	15098	90	2
15	20	80	40	14718	14895	90	5
16	20	85	40	14794	15009	90	3
17	18	75	20	14433	14626	90	4
18	15	75	20	14468	14765	90	2
19	15	80	10	14576	14847	90	1
20	30	50	10	14410	14665	90	3
0	40	50	0	0	864000	0	1
