# Supplementary material for: Stochastic scheduling of autonomous mobile robots at hospitals
Source: PLoS One. 2023 Oct 5;18(10):e0292002. doi: 10.1371/journal.pone.0292002 (PMC10553209; doi:10.1371/journal.pone.0292002)
Supplement: S1 File — (ZIP) [file pone.0292002.s001.zip › S1 File/3、non-peak/c108-50.txt]

0	40	50	0	0	864000	0	1
1	45	68	10	15230	15449	90	3
2	45	70	30	15156	15339	90	1
3	42	66	10	14416	14736	90	5
4	42	68	10	15043	15266	90	2
5	42	65	10	14415	14626	90	4
6	40	69	20	14899	15224	90	5
7	40	66	20	14487	14708	90	4
8	38	68	20	14550	14829	90	4
9	38	70	10	14829	15110	90	2
10	35	66	10	14679	14888	90	3
11	35	69	10	14763	14990	90	6
12	25	85	20	14947	15226	90	2
13	22	75	30	14430	14680	90	2
14	22	85	10	14889	15098	90	2
15	20	80	40	14718	14895	90	5
16	20	85	40	14794	15009	90	3
17	18	75	20	14433	14626	90	4
18	15	75	20	14468	14765	90	2
19	15	80	10	14576	14847	90	1
20	30	50	10	14410	14665	90	3
21	30	52	20	15236	15443	90	2
22	28	52	20	15104	15391	90	6
23	28	55	10	15064	15245	90	6
24	25	50	10	14415	14733	90	1
25	25	52	40	14488	14705	90	4
26	25	55	10	14902	15221	90	1
27	23	52	10	14579	14798	90	3
28	23	55	20	14876	15063	90	4
29	20	50	10	14688	14875	90	5
30	20	55	10	14768	14985	90	4
31	10	35	20	14544	14693	90	2
32	10	40	30	14431	14709	90	6
33	8	40	40	14433	14713	90	5
34	8	45	20	15055	15312	90	4
35	5	35	10	14591	14836	90	5
36	5	45	10	14988	15193	90	3
37	2	40	20	14705	14912	90	3
38	0	40	30	14814	14987	90	4
39	0	45	20	14881	15110	90	1
40	35	30	10	14580	14805	90	3
41	35	32	10	14463	14738	90	2
42	33	32	20	14419	14745	90	5
43	33	35	10	14416	14673	90	5
44	32	30	10	14678	14893	90	4
45	30	30	10	14853	15088	90	6
46	30	32	30	14755	15002	90	5
47	30	35	10	15237	15527	90	4
48	28	30	10	14939	15186	90	1
49	28	35	10	15267	15526	90	1
50	26	32	10	15119	15376	90	4
0	40	50	0	0	864000	0	1
