# Supplementary material for: Stochastic scheduling of autonomous mobile robots at hospitals
Source: PLoS One. 2023 Oct 5;18(10):e0292002. doi: 10.1371/journal.pone.0292002 (PMC10553209; doi:10.1371/journal.pone.0292002)
Supplement: S1 File — (ZIP) [file pone.0292002.s001.zip › S1 File/3、non-peak/c108.txt]

0	40	50	0	0	864000	0	1
1	45	68	10	15230	15449	90	3
2	45	70	30	15156	15339	90	1
3	42	66	10	14416	14736	90	5
4	42	68	10	15043	15266	90	2
5	42	65	10	14415	14626	90	4
6	40	69	20	14899	15224	90	5
7	40	66	20	14487	14708	90	4
8	38	68	20	14550	14829	90	4
9	38	70	10	14829	15110	90	2
10	35	66	10	14679	14888	90	3
11	35	69	10	14763	14990	90	6
12	25	85	20	14947	15226	90	2
13	22	75	30	14430	14680	90	2
14	22	85	10	14889	15098	90	2
15	20	80	40	14718	14895	90	5
16	20	85	40	14794	15009	90	3
17	18	75	20	14433	14626	90	4
18	15	75	20	14468	14765	90	2
19	15	80	10	14576	14847	90	1
20	30	50	10	14410	14665	90	3
21	30	52	20	15236	15443	90	2
22	28	52	20	15104	15391	90	6
23	28	55	10	15064	15245	90	6
24	25	50	10	14415	14733	90	1
25	25	52	40	14488	14705	90	4
26	25	55	10	14902	15221	90	1
27	23	52	10	14579	14798	90	3
28	23	55	20	14876	15063	90	4
29	20	50	10	14688	14875	90	5
30	20	55	10	14768	14985	90	4
31	10	35	20	14544	14693	90	2
32	10	40	30	14431	14709	90	6
33	8	40	40	14433	14713	90	5
34	8	45	20	15055	15312	90	4
35	5	35	10	14591	14836	90	5
36	5	45	10	14988	15193	90	3
37	2	40	20	14705	14912	90	3
38	0	40	30	14814	14987	90	4
39	0	45	20	14881	15110	90	1
40	35	30	10	14580	14805	90	3
41	35	32	10	14463	14738	90	2
42	33	32	20	14419	14745	90	5
43	33	35	10	14416	14673	90	5
44	32	30	10	14678	14893	90	4
45	30	30	10	14853	15088	90	6
46	30	32	30	14755	15002	90	5
47	30	35	10	15237	15527	90	4
48	28	30	10	14939	15186	90	1
49	28	35	10	15267	15526	90	1
50	26	32	10	15119	15376	90	4
51	25	30	10	15035	15276	90	6
52	25	35	10	15225	15456	90	5
53	44	5	20	14593	14840	90	6
54	42	10	40	14478	14765	90	6
55	42	15	10	14435	14687	90	3
56	40	5	30	14708	14913	90	3
57	40	15	40	14435	14646	90	5
58	38	5	30	14776	15029	90	2
59	38	15	10	14919	15272	90	6
60	35	5	20	14863	15128	90	6
61	50	30	10	14812	15129	90	3
62	50	35	20	14581	14798	90	3
63	50	40	50	14500	14689	90	4
64	48	30	10	14939	15186	90	5
65	48	40	10	14412	14623	90	5
66	47	35	10	15153	15348	90	4
67	47	40	10	14412	14675	90	1
68	45	30	10	15069	15242	90	4
69	45	35	10	15236	15449	90	1
70	95	30	30	14684	14959	90	5
71	95	35	20	14594	14859	90	4
72	53	30	10	14767	14988	90	4
73	92	30	10	14770	15059	90	2
74	53	35	50	14663	14902	90	5
75	45	65	20	15247	15530	90	5
76	90	35	10	14519	14744	90	3
77	88	30	10	14869	15148	90	1
78	88	35	20	14450	14695	90	5
79	87	30	10	14973	15226	90	5
80	85	25	10	15094	15295	90	4
81	85	35	30	14447	14756	90	5
82	75	55	20	14693	14896	90	5
83	72	55	10	14554	14849	90	3
84	70	58	20	14760	15021	90	6
85	68	60	30	14870	15097	90	4
86	66	55	10	14476	14735	90	2
87	65	55	20	14425	14660	90	2
88	65	60	30	14951	15202	90	5
89	63	58	10	15040	15299	90	3
90	60	55	10	14420	14676	90	2
91	60	60	10	15156	15369	90	6
92	67	85	20	14657	14952	90	4
93	65	85	40	14809	14984	90	6
94	65	82	10	14609	14812	90	2
95	62	80	30	14530	14705	90	5
96	60	80	10	14436	14683	90	3
97	60	85	30	14870	15113	90	4
98	58	75	20	14430	14648	90	1
99	55	80	10	15028	15335	90	4
100	55	85	20	14930	15243	90	4
0	40	50	0	0	864000	0	1
