# Supplementary material for: Stochastic scheduling of autonomous mobile robots at hospitals
Source: PLoS One. 2023 Oct 5;18(10):e0292002. doi: 10.1371/journal.pone.0292002 (PMC10553209; doi:10.1371/journal.pone.0292002)
Supplement: S1 File — (ZIP) [file pone.0292002.s001.zip › S1 File/3、non-peak/c208-20.txt]

0	40	50	0	0	86400	0	1
1	52	75	10	14471	15111	90	1
2	45	70	30	14420	15060	90	4
3	62	69	10	15327	15967	90	1
4	60	66	10	15421	16061	90	5
5	42	65	10	14415	15055	90	4
6	16	42	20	14657	15297	90	4
7	58	70	20	15233	15873	90	4
8	34	60	20	17047	17687	90	4
9	28	70	10	16761	17401	90	6
10	35	66	10	16951	17591	90	2
11	35	69	10	16858	17498	90	3
12	25	85	20	16279	16919	90	5
13	22	75	30	16565	17205	90	3
14	22	85	10	16186	16826	90	5
15	20	80	40	16376	17016	90	2
16	20	85	40	16094	16734	90	4
17	18	75	20	16471	17111	90	6
18	15	75	20	15902	16542	90	2
19	15	80	10	15997	16637	90	3
20	30	50	10	14410	15050	90	1
0	40	50	0	0	86400	0	1
