# Supplementary material for: Stochastic scheduling of autonomous mobile robots at hospitals
Source: PLoS One. 2023 Oct 5;18(10):e0292002. doi: 10.1371/journal.pone.0292002 (PMC10553209; doi:10.1371/journal.pone.0292002)
Supplement: S1 File — (ZIP) [file pone.0292002.s001.zip › S1 File/3、non-peak/c208-50.txt]

0	40	50	0	0	86400	0	1
1	52	75	10	14471	15111	90	1
2	45	70	30	14420	15060	90	4
3	62	69	10	15327	15967	90	1
4	60	66	10	15421	16061	90	5
5	42	65	10	14415	15055	90	4
6	16	42	20	14657	15297	90	4
7	58	70	20	15233	15873	90	4
8	34	60	20	17047	17687	90	4
9	28	70	10	16761	17401	90	6
10	35	66	10	16951	17591	90	2
11	35	69	10	16858	17498	90	3
12	25	85	20	16279	16919	90	5
13	22	75	30	16565	17205	90	3
14	22	85	10	16186	16826	90	5
15	20	80	40	16376	17016	90	2
16	20	85	40	16094	16734	90	4
17	18	75	20	16471	17111	90	6
18	15	75	20	15902	16542	90	2
19	15	80	10	15997	16637	90	3
20	30	50	10	14410	15050	90	1
21	30	56	20	17048	17688	90	2
22	28	52	20	14412	15052	90	4
23	14	66	10	15803	16443	90	5
24	25	50	10	14415	15055	90	3
25	22	66	40	16664	17304	90	1
26	8	62	10	15705	16345	90	6
27	23	52	10	14417	15057	90	3
28	4	55	20	15607	16247	90	6
29	20	50	10	14558	15198	90	3
30	20	55	10	14463	15103	90	4
31	10	35	20	14941	15581	90	1
32	10	40	30	14753	15393	90	4
33	8	40	40	14845	15485	90	3
34	8	45	20	15506	16146	90	3
35	5	35	10	15036	15676	90	6
36	5	45	10	15413	16053	90	5
37	2	40	20	15131	15771	90	3
38	0	40	30	15223	15863	90	4
39	0	45	20	15318	15958	90	3
40	36	18	10	15979	16619	90	4
41	35	32	10	16918	17558	90	6
42	33	32	20	16826	17466	90	4
43	33	35	10	16733	17373	90	2
44	32	20	10	16073	16713	90	5
45	30	30	10	16265	16905	90	5
46	34	25	30	16169	16809	90	2
47	30	35	10	16640	17280	90	2
48	36	40	10	17016	17656	90	2
49	48	20	10	15127	15767	90	3
50	26	32	10	16452	17092	90	4
0	40	50	0	0	86400	0	1
