# Supplementary material for: Stochastic scheduling of autonomous mobile robots at hospitals
Source: PLoS One. 2023 Oct 5;18(10):e0292002. doi: 10.1371/journal.pone.0292002 (PMC10553209; doi:10.1371/journal.pone.0292002)
Supplement: S1 File — (ZIP) [file pone.0292002.s001.zip › S1 File/3、non-peak/c208.txt]

0	40	50	0	0	86400	0	1
1	52	75	10	14471	15111	90	1
2	45	70	30	14420	15060	90	4
3	62	69	10	15327	15967	90	1
4	60	66	10	15421	16061	90	5
5	42	65	10	14415	15055	90	4
6	16	42	20	14657	15297	90	4
7	58	70	20	15233	15873	90	4
8	34	60	20	17047	17687	90	4
9	28	70	10	16761	17401	90	6
10	35	66	10	16951	17591	90	2
11	35	69	10	16858	17498	90	3
12	25	85	20	16279	16919	90	5
13	22	75	30	16565	17205	90	3
14	22	85	10	16186	16826	90	5
15	20	80	40	16376	17016	90	2
16	20	85	40	16094	16734	90	4
17	18	75	20	16471	17111	90	6
18	15	75	20	15902	16542	90	2
19	15	80	10	15997	16637	90	3
20	30	50	10	14410	15050	90	1
21	30	56	20	17048	17688	90	2
22	28	52	20	14412	15052	90	4
23	14	66	10	15803	16443	90	5
24	25	50	10	14415	15055	90	3
25	22	66	40	16664	17304	90	1
26	8	62	10	15705	16345	90	6
27	23	52	10	14417	15057	90	3
28	4	55	20	15607	16247	90	6
29	20	50	10	14558	15198	90	3
30	20	55	10	14463	15103	90	4
31	10	35	20	14941	15581	90	1
32	10	40	30	14753	15393	90	4
33	8	40	40	14845	15485	90	3
34	8	45	20	15506	16146	90	3
35	5	35	10	15036	15676	90	6
36	5	45	10	15413	16053	90	5
37	2	40	20	15131	15771	90	3
38	0	40	30	15223	15863	90	4
39	0	45	20	15318	15958	90	3
40	36	18	10	15979	16619	90	4
41	35	32	10	16918	17558	90	6
42	33	32	20	16826	17466	90	4
43	33	35	10	16733	17373	90	2
44	32	20	10	16073	16713	90	5
45	30	30	10	16265	16905	90	5
46	34	25	30	16169	16809	90	2
47	30	35	10	16640	17280	90	2
48	36	40	10	17016	17656	90	2
49	48	20	10	15127	15767	90	3
50	26	32	10	16452	17092	90	4
51	25	30	10	16360	17000	90	2
52	25	35	10	16545	17185	90	5
53	44	5	20	15416	16056	90	5
54	42	10	40	15320	15960	90	2
55	42	15	10	15225	15865	90	4
56	40	5	30	15510	16150	90	2
57	38	15	40	15885	16525	90	4
58	38	5	30	15602	16242	90	3
59	38	10	10	15790	16430	90	4
60	35	5	20	15695	16335	90	2
61	50	30	10	14561	15201	90	4
62	50	35	20	14418	15058	90	3
63	50	40	50	14414	15054	90	3
64	48	30	10	14653	15293	90	2
65	44	25	10	15031	15671	90	5
66	47	35	10	14748	15388	90	5
67	47	40	10	14412	15052	90	6
68	42	30	10	14936	15576	90	4
69	45	35	10	14840	15480	90	2
70	95	30	30	16481	17121	90	4
71	95	35	20	16386	17026	90	2
72	53	30	10	14468	15108	90	3
73	92	30	10	16574	17214	90	5
74	53	35	50	14419	15059	90	3
75	45	65	20	14415	15055	90	6
76	90	35	10	16291	16931	90	3
77	72	45	10	17027	17667	90	4
78	78	40	20	16962	17602	90	4
79	87	30	10	16768	17408	90	2
80	85	25	10	16673	17313	90	3
81	85	35	30	16863	17503	90	6
82	75	55	20	16085	16725	90	1
83	72	55	10	15992	16632	90	3
84	70	58	20	15801	16441	90	2
85	86	46	30	16189	16829	90	2
86	66	55	10	15896	16536	90	3
87	64	46	20	17035	17675	90	6
88	65	60	30	15706	16346	90	4
89	56	64	10	15515	16155	90	5
90	60	55	10	17039	17679	90	3
91	60	60	10	15611	16251	90	3
92	67	85	20	14854	15494	90	6
93	42	58	40	14408	15048	90	2
94	65	82	10	14948	15588	90	1
95	62	80	30	15041	15681	90	5
96	62	40	10	17035	17675	90	6
97	60	85	30	14757	15397	90	2
98	58	75	20	15138	15778	90	4
99	55	80	10	14567	15207	90	2
100	55	85	20	14662	15302	90	4
101	40	50	0	0	86400	0	1
