# Supplementary material for: Stochastic scheduling of autonomous mobile robots at hospitals
Source: PLoS One. 2023 Oct 5;18(10):e0292002. doi: 10.1371/journal.pone.0292002 (PMC10553209; doi:10.1371/journal.pone.0292002)
Supplement: S1 File — (ZIP) [file pone.0292002.s001.zip › S1 File/3、non-peak/r104-20.txt]

0	35	35	0	0	86400	0	1
1	41	49	10	14400	14604	10	1
2	35	17	7	14400	14602	10	5
3	55	45	13	14400	14597	10	6
4	55	20	19	14549	14559	10	3
5	15	30	26	14400	14599	10	3
6	25	30	3	14400	14608	10	1
7	20	50	5	14400	14598	10	2
8	10	43	9	14495	14505	10	4
9	55	60	16	14497	14507	10	4
10	30	60	16	14400	14594	10	2
11	20	65	12	14467	14477	10	4
12	50	35	19	14400	14605	10	1
13	30	25	23	14559	14569	10	6
14	15	10	20	14400	14587	10	1
15	30	5	8	14461	14471	10	3
16	10	20	19	14400	14590	10	4
17	5	30	2	14400	14589	10	4
18	20	40	12	14400	14604	10	4
19	15	60	17	14400	14587	10	3
20	45	65	9	14400	14588	10	5
0	35	35	0	0	86400	0	1
