# Supplementary material for: Stochastic scheduling of autonomous mobile robots at hospitals
Source: PLoS One. 2023 Oct 5;18(10):e0292002. doi: 10.1371/journal.pone.0292002 (PMC10553209; doi:10.1371/journal.pone.0292002)
Supplement: S1 File — (ZIP) [file pone.0292002.s001.zip › S1 File/3、non-peak/r104-50.txt]

0	35	35	0	0	86400	0	1
1	41	49	10	14400	14604	10	1
2	35	17	7	14400	14602	10	5
3	55	45	13	14400	14597	10	6
4	55	20	19	14549	14559	10	3
5	15	30	26	14400	14599	10	3
6	25	30	3	14400	14608	10	1
7	20	50	5	14400	14598	10	2
8	10	43	9	14495	14505	10	4
9	55	60	16	14497	14507	10	4
10	30	60	16	14400	14594	10	2
11	20	65	12	14467	14477	10	4
12	50	35	19	14400	14605	10	1
13	30	25	23	14559	14569	10	6
14	15	10	20	14400	14587	10	1
15	30	5	8	14461	14471	10	3
16	10	20	19	14400	14590	10	4
17	5	30	2	14400	14589	10	4
18	20	40	12	14400	14604	10	4
19	15	60	17	14400	14587	10	3
20	45	65	9	14400	14588	10	5
21	45	20	11	14400	14601	10	2
22	45	10	18	14400	14593	10	4
23	55	5	29	14468	14478	10	6
24	65	35	3	14400	14590	10	3
25	65	20	6	14572	14582	10	5
26	45	30	17	14400	14608	10	5
27	35	40	16	14400	14615	10	2
28	41	37	16	14400	14613	10	2
29	64	42	9	14400	14590	10	3
30	40	60	21	14400	14594	10	4
31	31	52	27	14400	14602	10	4
32	35	69	23	14400	14586	10	4
33	53	52	11	14400	14595	10	1
34	65	55	14	14400	14583	10	2
35	63	65	8	14400	14578	10	5
36	2	60	5	14400	14578	10	5
37	20	20	8	14400	14598	10	5
38	5	5	16	14483	14493	10	6
39	60	12	31	14400	14586	10	6
40	40	25	9	14400	14608	10	2
41	42	7	5	14400	14591	10	4
42	24	12	5	14400	14594	10	5
43	23	3	7	14400	14585	10	4
44	11	14	18	14469	14479	10	4
45	6	38	16	14400	14590	10	4
46	2	48	1	14400	14584	10	5
47	8	56	27	14400	14585	10	1
48	13	52	36	14400	14592	10	3
49	6	68	30	14400	14576	10	2
50	47	47	13	14400	14603	10	3
0	35	35	0	0	86400	0	1
