# Supplementary material for: Stochastic scheduling of autonomous mobile robots at hospitals
Source: PLoS One. 2023 Oct 5;18(10):e0292002. doi: 10.1371/journal.pone.0292002 (PMC10553209; doi:10.1371/journal.pone.0292002)
Supplement: S1 File — (ZIP) [file pone.0292002.s001.zip › S1 File/3、non-peak/r104.txt]

0	35	35	0	0	86400	0	1
1	41	49	10	14400	14604	10	1
2	35	17	7	14400	14602	10	5
3	55	45	13	14400	14597	10	6
4	55	20	19	14549	14559	10	3
5	15	30	26	14400	14599	10	3
6	25	30	3	14400	14608	10	1
7	20	50	5	14400	14598	10	2
8	10	43	9	14495	14505	10	4
9	55	60	16	14497	14507	10	4
10	30	60	16	14400	14594	10	2
11	20	65	12	14467	14477	10	4
12	50	35	19	14400	14605	10	1
13	30	25	23	14559	14569	10	6
14	15	10	20	14400	14587	10	1
15	30	5	8	14461	14471	10	3
16	10	20	19	14400	14590	10	4
17	5	30	2	14400	14589	10	4
18	20	40	12	14400	14604	10	4
19	15	60	17	14400	14587	10	3
20	45	65	9	14400	14588	10	5
21	45	20	11	14400	14601	10	2
22	45	10	18	14400	14593	10	4
23	55	5	29	14468	14478	10	6
24	65	35	3	14400	14590	10	3
25	65	20	6	14572	14582	10	5
26	45	30	17	14400	14608	10	5
27	35	40	16	14400	14615	10	2
28	41	37	16	14400	14613	10	2
29	64	42	9	14400	14590	10	3
30	40	60	21	14400	14594	10	4
31	31	52	27	14400	14602	10	4
32	35	69	23	14400	14586	10	4
33	53	52	11	14400	14595	10	1
34	65	55	14	14400	14583	10	2
35	63	65	8	14400	14578	10	5
36	2	60	5	14400	14578	10	5
37	20	20	8	14400	14598	10	5
38	5	5	16	14483	14493	10	6
39	60	12	31	14400	14586	10	6
40	40	25	9	14400	14608	10	2
41	42	7	5	14400	14591	10	4
42	24	12	5	14400	14594	10	5
43	23	3	7	14400	14585	10	4
44	11	14	18	14469	14479	10	4
45	6	38	16	14400	14590	10	4
46	2	48	1	14400	14584	10	5
47	8	56	27	14400	14585	10	1
48	13	52	36	14400	14592	10	3
49	6	68	30	14400	14576	10	2
50	47	47	13	14400	14603	10	3
51	49	58	10	14400	14593	10	4
52	27	43	9	14400	14608	10	5
53	37	31	14	14495	14505	10	3
54	57	29	18	14400	14597	10	4
55	63	23	2	14536	14546	10	2
56	53	12	6	14400	14590	10	2
57	32	12	7	14400	14596	10	2
58	36	26	18	14600	14610	10	3
59	21	24	28	14400	14602	10	2
60	17	34	3	14400	14601	10	2
61	12	24	13	14400	14594	10	5
62	24	58	19	14458	14468	10	4
63	27	69	10	14400	14585	10	6
64	15	77	9	14400	14573	10	4
65	62	77	20	14400	14570	10	2
66	49	73	25	14400	14579	10	2
67	67	5	25	14483	14493	10	4
68	56	39	36	14400	14598	10	3
69	37	47	6	14450	14460	10	4
70	37	56	5	14400	14598	10	5
71	57	68	15	14400	14580	10	3
72	47	16	25	14400	14597	10	4
73	44	17	9	14400	14599	10	2
74	46	13	8	14549	14559	10	6
75	49	11	18	14400	14592	10	4
76	49	42	13	14473	14483	10	2
77	53	43	14	14579	14589	10	2
78	61	52	3	14400	14588	10	6
79	57	48	23	14492	14502	10	4
80	56	37	6	14400	14598	10	5
81	55	54	26	14400	14592	10	4
82	15	47	16	14400	14596	10	5
83	14	37	11	14400	14598	10	4
84	11	31	7	14501	14511	10	4
85	16	22	41	14400	14596	10	5
86	4	18	35	14400	14584	10	3
87	28	18	26	14493	14503	10	2
88	26	52	9	14400	14600	10	2
89	26	35	15	14400	14611	10	6
90	31	67	3	14400	14587	10	5
91	15	19	1	14400	14594	10	5
92	22	22	2	14418	14428	10	3
93	18	24	22	14400	14599	10	4
94	26	27	27	14400	14607	10	1
95	25	24	20	14400	14605	10	6
96	22	27	11	14400	14604	10	3
97	25	21	12	14400	14602	10	4
98	19	21	10	14400	14598	10	5
99	20	26	9	14483	14493	10	3
100	18	18	17	14585	14595	10	4
0	35	35	0	0	86400	0	1
