# Supplementary material for: Stochastic scheduling of autonomous mobile robots at hospitals
Source: PLoS One. 2023 Oct 5;18(10):e0292002. doi: 10.1371/journal.pone.0292002 (PMC10553209; doi:10.1371/journal.pone.0292002)
Supplement: S1 File — (ZIP) [file pone.0292002.s001.zip › S1 File/3、non-peak/r202-20.txt]

0	35	35	0	0	86400	0	1
1	41	49	10	14400	15374	10	3
2	35	17	7	14400	15372	10	4
3	55	45	13	14400	15367	10	3
4	55	20	19	15078	15201	10	2
5	15	30	26	14400	15369	10	2
6	25	30	3	14815	14914	10	6
7	20	50	5	14400	15368	10	4
8	10	43	9	14804	14881	10	4
9	55	60	16	14800	14897	10	3
10	30	60	16	14977	15032	10	1
11	20	65	12	14606	14725	10	4
12	50	35	19	14400	15375	10	1
13	30	25	23	15090	15227	10	2
14	15	10	20	14432	14643	10	2
15	30	5	8	14575	14700	10	3
16	10	20	19	14672	14773	10	5
17	5	30	2	15133	15270	10	4
18	20	40	12	14777	14834	10	3
19	15	60	17	14669	14778	10	2
20	45	65	9	14981	15066	10	1
0	35	35	0	0	86400	0	1
