# Supplementary material for: Stochastic scheduling of autonomous mobile robots at hospitals
Source: PLoS One. 2023 Oct 5;18(10):e0292002. doi: 10.1371/journal.pone.0292002 (PMC10553209; doi:10.1371/journal.pone.0292002)
Supplement: S1 File — (ZIP) [file pone.0292002.s001.zip › S1 File/3、non-peak/r202-50.txt]

0	35	35	0	0	86400	0	1
1	41	49	10	14400	15374	10	3
2	35	17	7	14400	15372	10	4
3	55	45	13	14400	15367	10	3
4	55	20	19	15078	15201	10	2
5	15	30	26	14400	15369	10	2
6	25	30	3	14815	14914	10	6
7	20	50	5	14400	15368	10	4
8	10	43	9	14804	14881	10	4
9	55	60	16	14800	14897	10	3
10	30	60	16	14977	15032	10	1
11	20	65	12	14606	14725	10	4
12	50	35	19	14400	15375	10	1
13	30	25	23	15090	15227	10	2
14	15	10	20	14432	14643	10	2
15	30	5	8	14575	14700	10	3
16	10	20	19	14672	14773	10	5
17	5	30	2	15133	15270	10	4
18	20	40	12	14777	14834	10	3
19	15	60	17	14669	14778	10	2
20	45	65	9	14981	15066	10	1
21	45	20	11	14400	15371	10	2
22	45	10	18	14809	14894	10	5
23	55	5	29	14606	14725	10	1
24	65	35	3	15104	15247	10	6
25	65	20	6	15217	15356	10	3
26	45	30	17	14400	15378	10	1
27	35	40	16	14504	14655	10	4
28	41	37	16	14514	14655	10	5
29	64	42	9	14590	14713	10	3
30	40	60	21	14659	14754	10	5
31	31	52	27	14400	15372	10	5
32	35	69	23	15060	15177	10	4
33	53	52	11	14445	14600	10	3
34	65	55	14	14400	15353	10	3
35	63	65	8	15086	15213	10	3
36	2	60	5	14441	14608	10	3
37	20	20	8	14400	15368	10	2
38	5	5	16	14702	14805	10	3
39	60	12	31	14433	14624	10	1
40	40	25	9	14760	14837	10	4
41	42	7	5	14796	14911	10	1
42	24	12	5	14425	14572	10	5
43	23	3	7	15020	15105	10	5
44	11	14	18	14633	14740	10	3
45	6	38	16	14429	14589	10	6
46	2	48	1	14915	15028	10	6
47	8	56	27	14485	14650	10	6
48	13	52	36	14400	15362	10	2
49	6	68	30	14901	14940	10	1
50	47	47	13	14400	15373	10	2
0	35	35	0	0	86400	0	1
