# Supplementary material for: Stochastic scheduling of autonomous mobile robots at hospitals
Source: PLoS One. 2023 Oct 5;18(10):e0292002. doi: 10.1371/journal.pone.0292002 (PMC10553209; doi:10.1371/journal.pone.0292002)
Supplement: S1 File — (ZIP) [file pone.0292002.s001.zip › S1 File/3、non-peak/r202.txt]

0	35	35	0	0	86400	0	1
1	41	49	10	14400	15374	10	3
2	35	17	7	14400	15372	10	4
3	55	45	13	14400	15367	10	3
4	55	20	19	15078	15201	10	2
5	15	30	26	14400	15369	10	2
6	25	30	3	14815	14914	10	6
7	20	50	5	14400	15368	10	4
8	10	43	9	14804	14881	10	4
9	55	60	16	14800	14897	10	3
10	30	60	16	14977	15032	10	1
11	20	65	12	14606	14725	10	4
12	50	35	19	14400	15375	10	1
13	30	25	23	15090	15227	10	2
14	15	10	20	14432	14643	10	2
15	30	5	8	14575	14700	10	3
16	10	20	19	14672	14773	10	5
17	5	30	2	15133	15270	10	4
18	20	40	12	14777	14834	10	3
19	15	60	17	14669	14778	10	2
20	45	65	9	14981	15066	10	1
21	45	20	11	14400	15371	10	2
22	45	10	18	14809	14894	10	5
23	55	5	29	14606	14725	10	1
24	65	35	3	15104	15247	10	6
25	65	20	6	15217	15356	10	3
26	45	30	17	14400	15378	10	1
27	35	40	16	14504	14655	10	4
28	41	37	16	14514	14655	10	5
29	64	42	9	14590	14713	10	3
30	40	60	21	14659	14754	10	5
31	31	52	27	14400	15372	10	5
32	35	69	23	15060	15177	10	4
33	53	52	11	14445	14600	10	3
34	65	55	14	14400	15353	10	3
35	63	65	8	15086	15213	10	3
36	2	60	5	14441	14608	10	3
37	20	20	8	14400	15368	10	2
38	5	5	16	14702	14805	10	3
39	60	12	31	14433	14624	10	1
40	40	25	9	14760	14837	10	4
41	42	7	5	14796	14911	10	1
42	24	12	5	14425	14572	10	5
43	23	3	7	15020	15105	10	5
44	11	14	18	14633	14740	10	3
45	6	38	16	14429	14589	10	6
46	2	48	1	14915	15028	10	6
47	8	56	27	14485	14650	10	6
48	13	52	36	14400	15362	10	2
49	6	68	30	14901	14940	10	1
50	47	47	13	14400	15373	10	2
51	49	58	10	14748	14853	10	3
52	27	43	9	14400	15378	10	2
53	37	31	14	14814	14889	10	5
54	57	29	18	15041	15134	10	2
55	63	23	2	15020	15139	10	3
56	53	12	6	14985	15092	10	2
57	32	12	7	14821	14930	10	3
58	36	26	18	15249	15380	10	6
59	21	24	28	14400	15372	10	1
60	17	34	3	15121	15262	10	2
61	12	24	13	14690	14777	10	3
62	24	58	19	14563	14702	10	5
63	27	69	10	14434	14591	10	2
64	15	77	9	14614	14733	10	6
65	62	77	20	14449	14588	10	6
66	49	73	25	14992	15093	10	3
67	67	5	25	14694	14801	10	6
68	56	39	36	15037	15152	10	2
69	37	47	6	14562	14693	10	5
70	37	56	5	15188	15368	10	4
71	57	68	15	14668	14767	10	4
72	47	16	25	14400	15367	10	3
73	44	17	9	14708	14799	10	2
74	46	13	8	15081	15202	10	2
75	49	11	18	14400	15362	10	4
76	49	42	13	14690	14773	10	5
77	53	43	14	15217	15352	10	4
78	61	52	3	14784	14899	10	3
79	57	48	23	14788	14865	10	6
80	56	37	6	15239	15368	10	4
81	55	54	26	14811	14856	10	2
82	15	47	16	14400	15366	10	4
83	14	37	11	14400	15368	10	3
84	11	31	7	14836	14911	10	5
85	16	22	41	14400	15366	10	6
86	4	18	35	14788	14865	10	2
87	28	18	26	14820	14847	10	6
88	26	52	9	14679	14788	10	4
89	26	35	15	15155	15320	10	1
90	31	67	3	14792	14887	10	2
91	15	19	1	14400	15364	10	6
92	22	22	2	14418	14581	10	3
93	18	24	22	15211	15369	10	5
94	26	27	27	14400	15377	10	5
95	25	24	20	14400	15375	10	1
96	22	27	11	14400	15374	10	5
97	25	21	12	15012	15073	10	4
98	19	21	10	14400	15368	10	5
99	20	26	9	14733	14832	10	4
100	18	18	17	15198	15365	10	4
0	35	35	0	0	86400	0	1
