# Supplementary material for: Stochastic scheduling of autonomous mobile robots at hospitals
Source: PLoS One. 2023 Oct 5;18(10):e0292002. doi: 10.1371/journal.pone.0292002 (PMC10553209; doi:10.1371/journal.pone.0292002)
Supplement: S1 File — (ZIP) [file pone.0292002.s001.zip › S1 File/3、non-peak/rc101-20.txt]

0	40	50	0	0	86400	0	1
1	25	85	20	14545	14575	10	2
2	22	75	30	14450	14480	10	1
3	22	85	10	14509	14539	10	3
4	20	80	40	14541	14571	10	3
5	20	85	20	14441	14471	10	2
6	18	75	20	14495	14525	10	3
7	15	75	20	14479	14509	10	2
8	15	80	10	14491	14521	10	6
9	10	35	20	14491	14521	10	6
10	10	40	30	14519	14549	10	4
11	8	40	40	14459	14489	10	1
12	8	45	20	14464	14494	10	6
13	5	35	10	14542	14572	10	4
14	5	45	10	14435	14465	10	1
15	2	40	20	14458	14488	10	6
16	0	40	20	14472	14502	10	3
17	0	45	20	14549	14579	10	5
18	44	5	20	14487	14517	10	3
19	42	10	40	14472	14502	10	4
20	42	15	10	14522	14552	10	3
0	40	50	0	0	86400	0	1
