# Supplementary material for: Stochastic scheduling of autonomous mobile robots at hospitals
Source: PLoS One. 2023 Oct 5;18(10):e0292002. doi: 10.1371/journal.pone.0292002 (PMC10553209; doi:10.1371/journal.pone.0292002)
Supplement: S1 File — (ZIP) [file pone.0292002.s001.zip › S1 File/3、non-peak/rc101.txt]

0	40	50	0	0	86400	0	1
1	25	85	20	14545	14575	10	2
2	22	75	30	14450	14480	10	1
3	22	85	10	14509	14539	10	3
4	20	80	40	14541	14571	10	3
5	20	85	20	14441	14471	10	2
6	18	75	20	14495	14525	10	3
7	15	75	20	14479	14509	10	2
8	15	80	10	14491	14521	10	6
9	10	35	20	14491	14521	10	6
10	10	40	30	14519	14549	10	4
11	8	40	40	14459	14489	10	1
12	8	45	20	14464	14494	10	6
13	5	35	10	14542	14572	10	4
14	5	45	10	14435	14465	10	1
15	2	40	20	14458	14488	10	6
16	0	40	20	14472	14502	10	3
17	0	45	20	14549	14579	10	5
18	44	5	20	14487	14517	10	3
19	42	10	40	14472	14502	10	4
20	42	15	10	14522	14552	10	3
21	40	5	10	14467	14497	10	4
22	40	15	40	14492	14522	10	2
23	38	5	30	14465	14495	10	4
24	38	15	10	14548	14578	10	2
25	35	5	20	14554	14584	10	3
26	95	30	30	14515	14545	10	4
27	95	35	20	14462	14492	10	3
28	92	30	10	14462	14492	10	5
29	90	35	10	14467	14497	10	6
30	88	30	10	14474	14504	10	6
31	88	35	20	14461	14491	10	5
32	87	30	10	14531	14561	10	2
33	85	25	10	14451	14481	10	1
34	85	35	30	14511	14541	10	2
35	67	85	20	14539	14569	10	4
36	65	85	40	14443	14473	10	4
37	65	82	10	14524	14554	10	3
38	62	80	30	14475	14505	10	4
39	60	80	10	14437	14467	10	5
40	60	85	30	14485	14515	10	2
41	58	75	20	14492	14522	10	2
42	55	80	10	14433	14463	10	2
43	55	85	20	14528	14558	10	4
44	55	82	10	14464	14494	10	5
45	20	82	10	14437	14467	10	2
46	18	80	10	14513	14543	10	5
47	2	45	10	14445	14475	10	3
48	42	5	10	14551	14581	10	4
49	42	12	10	14504	14534	10	6
50	72	35	30	14516	14546	10	4
51	55	20	19	14483	14513	10	6
52	25	30	3	14452	14482	10	1
53	20	50	5	14491	14521	10	5
54	55	60	16	14539	14569	10	1
55	30	60	16	14540	14570	10	2
56	50	35	19	14530	14560	10	4
57	30	25	23	14496	14526	10	3
58	15	10	20	14552	14582	10	3
59	10	20	19	14442	14472	10	5
60	15	60	17	14555	14585	10	3
61	45	65	9	14466	14496	10	4
62	65	35	3	14452	14482	10	3
63	65	20	6	14439	14469	10	2
64	45	30	17	14453	14483	10	5
65	35	40	16	14411	14441	10	4
66	41	37	16	14533	14563	10	1
67	64	42	9	14470	14500	10	2
68	40	60	21	14544	14574	10	2
69	31	52	27	14441	14471	10	4
70	35	69	23	14580	14610	10	2
71	65	55	14	14465	14495	10	3
72	63	65	8	14430	14460	10	5
73	2	60	5	14477	14507	10	6
74	20	20	8	14541	14571	10	5
75	5	5	16	14474	14504	10	1
76	60	12	31	14475	14505	10	6
77	23	3	7	14550	14580	10	6
78	8	56	27	14490	14520	10	4
79	6	68	30	14489	14519	10	6
80	47	47	13	14592	14622	10	3
81	49	58	10	14486	14516	10	6
82	27	43	9	14442	14472	10	1
83	37	31	14	14435	14465	10	3
84	57	29	18	14496	14526	10	2
85	63	23	2	14487	14517	10	3
86	21	24	28	14487	14517	10	2
87	12	24	13	14490	14520	10	4
88	24	58	19	14467	14497	10	4
89	67	5	25	14544	14574	10	3
90	37	47	6	14486	14516	10	1
91	49	42	13	14567	14597	10	1
92	53	43	14	14414	14444	10	1
93	61	52	3	14578	14608	10	1
94	57	48	23	14495	14525	10	1
95	56	37	6	14434	14464	10	6
96	55	54	26	14532	14562	10	5
97	4	18	35	14520	14550	10	5
98	26	52	9	14446	14476	10	1
99	26	35	15	14477	14507	10	2
100	31	67	3	14580	14610	10	2
0	40	50	0	0	86400	0	1
