# Supplementary material for: Stochastic scheduling of autonomous mobile robots at hospitals
Source: PLoS One. 2023 Oct 5;18(10):e0292002. doi: 10.1371/journal.pone.0292002 (PMC10553209; doi:10.1371/journal.pone.0292002)
Supplement: S1 File — (ZIP) [file pone.0292002.s001.zip › S1 File/3、non-peak/rc201-20.txt]

0	40	50	0	0	86400	0	1
1	25	85	20	15073	15193	10	6
2	22	75	30	14552	14672	10	6
3	22	85	10	14871	14991	10	3
4	20	80	40	15044	15164	10	2
5	20	85	20	14473	14593	10	2
6	18	75	20	14788	14908	10	5
7	15	75	20	14700	14820	10	5
8	15	80	10	14767	14887	10	2
9	10	35	20	14771	14891	10	3
10	10	40	30	14919	15039	10	1
11	8	40	40	14595	14715	10	4
12	8	45	20	14623	14743	10	5
13	5	35	10	15053	15173	10	5
14	5	45	10	14435	14555	10	5
15	2	40	20	14574	14694	10	3
16	0	40	20	14655	14775	10	3
17	0	45	20	15103	15223	10	1
18	44	5	20	14735	14855	10	5
19	42	10	40	14654	14774	10	2
20	42	15	10	14937	15057	10	1
0	40	50	0	0	86400	0	1
