# Supplementary material for: Stochastic scheduling of autonomous mobile robots at hospitals
Source: PLoS One. 2023 Oct 5;18(10):e0292002. doi: 10.1371/journal.pone.0292002 (PMC10553209; doi:10.1371/journal.pone.0292002)
Supplement: S1 File — (ZIP) [file pone.0292002.s001.zip › S1 File/3、non-peak/rc201-50.txt]

0	40	50	0	0	86400	0	1
1	25	85	20	15073	15193	10	6
2	22	75	30	14552	14672	10	6
3	22	85	10	14871	14991	10	3
4	20	80	40	15044	15164	10	2
5	20	85	20	14473	14593	10	2
6	18	75	20	14788	14908	10	5
7	15	75	20	14700	14820	10	5
8	15	80	10	14767	14887	10	2
9	10	35	20	14771	14891	10	3
10	10	40	30	14919	15039	10	1
11	8	40	40	14595	14715	10	4
12	8	45	20	14623	14743	10	5
13	5	35	10	15053	15173	10	5
14	5	45	10	14435	14555	10	5
15	2	40	20	14574	14694	10	3
16	0	40	20	14655	14775	10	3
17	0	45	20	15103	15223	10	1
18	44	5	20	14735	14855	10	5
19	42	10	40	14654	14774	10	2
20	42	15	10	14937	15057	10	1
21	40	5	10	14615	14735	10	2
22	40	15	40	14775	14895	10	6
23	38	5	30	14601	14721	10	4
24	38	15	10	15081	15201	10	3
25	35	5	20	15184	15304	10	5
26	95	30	30	14929	15049	10	4
27	95	35	20	14546	14666	10	4
28	92	30	10	14549	14669	10	3
29	90	35	10	14594	14714	10	6
30	88	30	10	14646	14766	10	5
31	88	35	20	14565	14685	10	1
32	87	30	10	15021	15141	10	2
33	85	25	10	14480	14600	10	3
34	85	35	30	14887	15007	10	4
35	67	85	20	15057	15177	10	2
36	65	85	40	14443	14563	10	3
37	65	82	10	14957	15077	10	3
38	62	80	30	14678	14798	10	2
39	60	80	10	14464	14584	10	6
40	60	85	30	14729	14849	10	3
41	58	75	20	14776	14896	10	5
42	55	80	10	14433	14553	10	1
43	55	85	20	14974	15094	10	3
44	55	82	10	14617	14737	10	1
45	20	82	10	14437	14557	10	3
46	18	80	10	14889	15009	10	6
47	2	45	10	14505	14625	10	5
48	42	5	10	15132	15252	10	2
49	42	12	10	14840	14960	10	4
50	72	35	30	14907	15027	10	2
0	40	50	0	0	86400	0	1
