# Supplementary material for: Stochastic scheduling of autonomous mobile robots at hospitals
Source: PLoS One. 2023 Oct 5;18(10):e0292002. doi: 10.1371/journal.pone.0292002 (PMC10553209; doi:10.1371/journal.pone.0292002)
Supplement: S1 File — (ZIP) [file pone.0292002.s001.zip › S1 File/3、non-peak/rc201.txt]

0	40	50	0	0	86400	0	1
1	25	85	20	15073	15193	10	6
2	22	75	30	14552	14672	10	6
3	22	85	10	14871	14991	10	3
4	20	80	40	15044	15164	10	2
5	20	85	20	14473	14593	10	2
6	18	75	20	14788	14908	10	5
7	15	75	20	14700	14820	10	5
8	15	80	10	14767	14887	10	2
9	10	35	20	14771	14891	10	3
10	10	40	30	14919	15039	10	1
11	8	40	40	14595	14715	10	4
12	8	45	20	14623	14743	10	5
13	5	35	10	15053	15173	10	5
14	5	45	10	14435	14555	10	5
15	2	40	20	14574	14694	10	3
16	0	40	20	14655	14775	10	3
17	0	45	20	15103	15223	10	1
18	44	5	20	14735	14855	10	5
19	42	10	40	14654	14774	10	2
20	42	15	10	14937	15057	10	1
21	40	5	10	14615	14735	10	2
22	40	15	40	14775	14895	10	6
23	38	5	30	14601	14721	10	4
24	38	15	10	15081	15201	10	3
25	35	5	20	15184	15304	10	5
26	95	30	30	14929	15049	10	4
27	95	35	20	14546	14666	10	4
28	92	30	10	14549	14669	10	3
29	90	35	10	14594	14714	10	6
30	88	30	10	14646	14766	10	5
31	88	35	20	14565	14685	10	1
32	87	30	10	15021	15141	10	2
33	85	25	10	14480	14600	10	3
34	85	35	30	14887	15007	10	4
35	67	85	20	15057	15177	10	2
36	65	85	40	14443	14563	10	3
37	65	82	10	14957	15077	10	3
38	62	80	30	14678	14798	10	2
39	60	80	10	14464	14584	10	6
40	60	85	30	14729	14849	10	3
41	58	75	20	14776	14896	10	5
42	55	80	10	14433	14553	10	1
43	55	85	20	14974	15094	10	3
44	55	82	10	14617	14737	10	1
45	20	82	10	14437	14557	10	3
46	18	80	10	14889	15009	10	6
47	2	45	10	14505	14625	10	5
48	42	5	10	15132	15252	10	2
49	42	12	10	14840	14960	10	4
50	72	35	30	14907	15027	10	2
51	55	20	19	14726	14846	10	6
52	25	30	3	14575	14695	10	1
53	20	50	5	14775	14895	10	5
54	55	60	16	15001	15121	10	2
55	30	60	16	14999	15119	10	5
56	50	35	19	14957	15077	10	2
57	30	25	23	14797	14917	10	2
58	15	10	20	15182	15302	10	2
59	10	20	19	14442	14562	10	6
60	15	60	17	15094	15214	10	3
61	45	65	9	14658	14778	10	4
62	65	35	3	14567	14687	10	1
63	65	20	6	14439	14559	10	2
64	45	30	17	14591	14711	10	5
65	35	40	16	14411	14531	10	3
66	41	37	16	14966	15086	10	1
67	64	42	9	14668	14788	10	3
68	40	60	21	15012	15132	10	5
69	31	52	27	14557	14677	10	5
70	35	69	23	15210	15330	10	3
71	65	55	14	14641	14761	10	2
72	63	65	8	14460	14580	10	5
73	2	60	5	14686	14806	10	3
74	20	20	8	15045	15165	10	4
75	5	5	16	14632	14752	10	2
76	60	12	31	14668	14788	10	2
77	23	3	7	15164	15284	10	6
78	8	56	27	14765	14885	10	6
79	6	68	30	14752	14872	10	3
80	47	47	13	15222	15342	10	5
81	49	58	10	14755	14875	10	6
82	27	43	9	14552	14672	10	5
83	37	31	14	14505	14625	10	5
84	57	29	18	14795	14915	10	4
85	63	23	2	14744	14864	10	2
86	21	24	28	14749	14869	10	2
87	12	24	13	14759	14879	10	3
88	24	58	19	14660	14780	10	1
89	67	5	25	15113	15233	10	2
90	37	47	6	14759	14879	10	6
91	49	42	13	15119	15239	10	3
92	53	43	14	14414	14534	10	4
93	61	52	3	15208	15328	10	4
94	57	48	23	14792	14912	10	6
95	56	37	6	14500	14620	10	3
96	55	54	26	14962	15082	10	4
97	4	18	35	14947	15067	10	2
98	26	52	9	14572	14692	10	1
99	26	35	15	14708	14828	10	4
100	31	67	3	15210	15330	10	4
0	40	50	0	0	86400	0	1
